# Supplementary material for: Transcription factor stoichiometry, motif affinity and syntax regulate single-cell chromatin dynamics during fibroblast reprogramming to pluripotency
Source: bioRxiv. 2023 Oct 21:2023.10.04.560808. Preprint. [Version 2] doi: 10.1101/2023.10.04.560808 (PMC10592962; doi:10.1101/2023.10.04.560808)
Supplement: Supplement 3 [file media-3.gz]

Archive with 1 entries (1 files):
- media-3
