# Supplementary material for: Transcription factor stoichiometry, motif affinity and syntax regulate single-cell chromatin dynamics during fibroblast reprogramming to pluripotency
Source: bioRxiv. 2023 Oct 21:2023.10.04.560808. Preprint. [Version 2] doi: 10.1101/2023.10.04.560808 (PMC10592962; doi:10.1101/2023.10.04.560808)
Supplement: Supplement 3 [file media-3.gz › media-3]

peak	gene	Correlation	FDR	VarQATAC	VarQRNA
chr1:585929-586429	LINC01128	-0.215862771007605	3.37815249976247e-06	0.845610367105536	0.463399755998373
chr1:737946-738446	LINC01128	0.201344071300312	1.60548264346599e-05	0.551462583112015	0.463399755998373
chr1:826825-827325	LINC01128	0.191876487666504	4.17257136067042e-05	0.891964739786404	0.463399755998373
chr1:845596-846096	LINC01128	-0.187259159728839	6.53420000697823e-05	0.545058484488896	0.463399755998373
chr1:858621-859121	LINC01128	-0.185196237893727	7.95600625489295e-05	0.742979035994801	0.463399755998373
chr1:906705-907205	LINC01128	0.579461522948728	1.33009894107999e-44	0.957866681735134	0.463399755998373
chr1:911109-911609	LINC01128	0.299382580012026	4.1102179566308e-11	0.811107343994274	0.463399755998373
chr1:916535-917035	LINC01128	0.442782386120346	2.58481873074962e-24	0.843998041099245	0.463399755998373
chr1:917041-917541	LINC01128	0.193361391042535	3.60350134781359e-05	0.628362622666742	0.463399755998373
chr1:925427-925927	LINC01128	0.255794453925184	2.52572995243635e-08	0.837469627620501	0.463399755998373
chr1:927728-928228	LINC01128	0.249812160050231	5.57403810448678e-08	0.561694072441657	0.463399755998373
chr1:933996-934496	LINC01128	-0.21485721909977	3.77681782252084e-06	0.567133789154471	0.463399755998373
chr1:938013-938513	LINC01128	0.485452290103006	1.11123148142514e-29	0.927070501591607	0.463399755998373
chr1:941520-942020	LINC01128	0.32967167285261	2.33056625265153e-13	0.971586521255957	0.463399755998373
chr1:943209-943709	LINC01128	0.220182144097208	2.07725282042749e-06	0.824102013523949	0.463399755998373
chr1:965924-966424	LINC01128	0.186901720331226	6.76177260827304e-05	0.899798459249214	0.463399755998373
chr1:971338-971838	LINC01128	0.241686382295095	1.58088822366883e-07	0.712827032830423	0.463399755998373
chr1:975963-976463	LINC01128	0.246619044747322	8.43401147014111e-08	0.913322408694506	0.463399755998373
chr1:998731-999231	LINC01128	0.567710073551776	1.82066206628965e-42	0.943988623307152	0.463399755998373
chr1:1020984-1021484	LINC01128	0.269957570102718	3.56092367014848e-09	0.917195004803074	0.463399755998373
chr1:1025891-1026391	LINC01128	0.414269370492225	3.91337145436628e-21	0.844990676385828	0.463399755998373
chr1:1061976-1062476	LINC01128	0.375349644932066	2.88728063106745e-17	0.770294400180822	0.463399755998373
chr1:1066642-1067142	LINC01128	0.451382174281326	2.46334166114247e-25	0.787649507449474	0.463399755998373
chr1:1069819-1070319	LINC01128	0.263223348271942	9.17544350678577e-09	0.779103802904447	0.463399755998373
chr1:1074079-1074579	LINC01128	0.257460623973143	2.01821486232533e-08	0.932596861991675	0.463399755998373
chr1:736310-736810	LINC02593	0.21185496101515	5.25396502174638e-06	0.433794805145882	0.264843432289549
chr1:737946-738446	LINC02593	0.273141292997602	2.25508609004947e-09	0.551462583112015	0.264843432289549
chr1:744097-744597	LINC02593	0.269359420206449	3.87753085706333e-09	0.674338400105479	0.264843432289549
chr1:778537-779037	LINC02593	0.248934926047846	6.24974039431247e-08	0.985681188902074	0.264843432289549
chr1:817232-817732	LINC02593	0.393683586848167	5.05544594312744e-19	0.997378086681358	0.264843432289549
chr1:817865-818365	LINC02593	0.220397523688663	2.02688854577046e-06	0.932836073910832	0.264843432289549
chr1:826825-827325	LINC02593	0.23969082993365	2.0300615578129e-07	0.891964739786404	0.264843432289549
chr1:827350-827850	LINC02593	0.352311759587588	3.25178498282566e-15	0.972283437870826	0.264843432289549
chr1:845596-846096	LINC02593	-0.241723525609293	1.57354412614577e-07	0.545058484488896	0.264843432289549
chr1:851323-851823	LINC02593	0.326389882796204	4.20600193249473e-13	0.744150609331148	0.264843432289549
chr1:855524-856024	LINC02593	0.200378038518198	1.77391442110797e-05	0.713322408694506	0.264843432289549
chr1:890709-891209	LINC02593	0.249327780847156	5.93817599997606e-08	0.576498841611573	0.264843432289549
chr1:904486-904986	LINC02593	0.212069083376929	5.13266166034886e-06	0.964769923339172	0.264843432289549
chr1:905179-905679	LINC02593	0.306812910238834	1.22216634381546e-11	0.779297809421559	0.264843432289549
chr1:906705-907205	LINC02593	0.299365531679056	4.12147349144293e-11	0.957866681735134	0.264843432289549
chr1:909947-910447	LINC02593	0.183070930171139	9.71966415137644e-05	0.702260270102277	0.264843432289549
chr1:911109-911609	LINC02593	0.378392080117902	1.50194145243148e-17	0.811107343994274	0.264843432289549
chr1:917041-917541	LINC02593	0.220782520131683	1.93979130248518e-06	0.628362622666742	0.264843432289549
chr1:920981-921481	LINC02593	0.199000274047478	2.04275306144348e-05	0.906720536437438	0.264843432289549
chr1:923015-923515	LINC02593	0.281812358661294	6.2942473050507e-10	0.741909174813057	0.264843432289549
chr1:923594-924094	LINC02593	0.330560655864452	1.98436764053678e-13	0.892258574899701	0.264843432289549
chr1:924582-925082	LINC02593	0.344610101582677	1.44804966508721e-14	0.833565011018817	0.264843432289549
chr1:925427-925927	LINC02593	0.253790982926376	3.29993781771568e-08	0.837469627620501	0.264843432289549
chr1:933996-934496	LINC02593	-0.222001690973948	1.68708165619062e-06	0.567133789154471	0.264843432289549
chr1:938013-938513	LINC02593	0.21028840398559	6.22915973412371e-06	0.927070501591607	0.264843432289549
chr1:940134-940634	LINC02593	0.433694700272588	2.88191797066927e-23	0.982213557853497	0.264843432289549
chr1:940711-941211	LINC02593	0.463796296230293	7.33153874078948e-27	0.894969015464015	0.264843432289549
chr1:941520-942020	LINC02593	0.499940611744563	1.10264502136794e-31	0.971586521255957	0.264843432289549
chr1:943209-943709	LINC02593	0.353138282516494	2.76334625153208e-15	0.824102013523949	0.264843432289549
chr1:944255-944755	LINC02593	0.188648788491747	5.71526266464237e-05	0.981130511762822	0.264843432289549
chr1:944767-945267	LINC02593	0.417672622358259	1.69431369544683e-21	0.88945207285604	0.264843432289549
chr1:965924-966424	LINC02593	0.285657435581921	3.52185914085024e-10	0.899798459249214	0.264843432289549
chr1:966755-967255	LINC02593	0.332568569605218	1.37666147390014e-13	0.937279388220226	0.264843432289549
chr1:999919-1000419	LINC02593	0.424336649634912	3.19748330736818e-22	0.967222316400143	0.264843432289549
chr1:1000586-1001086	LINC02593	0.34384579888886	1.67570627856577e-14	0.909796387334953	0.264843432289549
chr1:1001741-1002241	LINC02593	0.214378243795337	3.98206005576144e-06	0.919067261871127	0.264843432289549
chr1:1005176-1005676	LINC02593	0.30321268387435	2.20877114547776e-11	0.775756719594658	0.264843432289549
chr1:1013191-1013691	LINC02593	0.418301622653575	1.44995642140141e-21	0.949354881241642	0.264843432289549
chr1:1019288-1019788	LINC02593	0.252906635779197	3.71085742002245e-08	0.97938822022565	0.264843432289549
chr1:1020004-1020504	LINC02593	0.267521357158987	5.03141853860818e-09	0.880991128439849	0.264843432289549
chr1:1020984-1021484	LINC02593	0.312735544524548	4.52849592713783e-12	0.917195004803074	0.264843432289549
chr1:1024568-1025068	LINC02593	-0.398094869202526	1.83720288103528e-19	0.978655516000829	0.264843432289549
chr1:1040602-1041102	LINC02593	0.278213967395868	1.07485624275431e-09	0.965698517639525	0.264843432289549
chr1:1051027-1051527	LINC02593	-0.261461175594463	1.17017522650842e-08	0.585984441807463	0.264843432289549
chr1:1064065-1064565	LINC02593	0.309082754736405	8.37745947877951e-12	0.976570416831478	0.264843432289549
chr1:1066642-1067142	LINC02593	0.373618799340968	4.17222716878232e-17	0.787649507449474	0.264843432289549
chr1:1069819-1070319	LINC02593	0.285136487639336	3.81218994803493e-10	0.779103802904447	0.264843432289549
chr1:1079444-1079944	LINC02593	0.355024353719489	1.9020075502486e-15	0.938181612702718	0.264843432289549
chr1:1091531-1092031	LINC02593	-0.306748713123478	1.23522088197412e-11	0.815804938690173	0.264843432289549
chr1:1115959-1116459	LINC02593	0.25408942454236	3.17172145541362e-08	0.996779115104255	0.264843432289549
chr1:1116574-1117074	LINC02593	0.233035829954307	4.59822682814783e-07	0.847716185417491	0.264843432289549
chr1:1123487-1123987	LINC02593	0.204186825317447	1.19401358676424e-05	0.729438134523742	0.264843432289549
chr1:1133281-1133781	LINC02593	0.256272321350986	2.368758813437e-08	0.669919572055527	0.264843432289549
chr1:1136758-1137258	LINC02593	-0.232905090273197	4.67157173335808e-07	0.775014597577744	0.264843432289549
chr1:1137531-1138031	LINC02593	-0.236636012326884	2.96402040880452e-07	0.843016707163173	0.264843432289549
chr1:1150067-1150567	LINC02593	-0.22326329513943	1.45908625733729e-06	0.845727147727487	0.264843432289549
chr1:1157315-1157815	LINC02593	0.428808695656765	1.0216303435774e-22	0.965223860918046	0.264843432289549
chr1:1158042-1158542	LINC02593	0.210211148459326	6.28151688926037e-06	0.856427643103351	0.264843432289549
chr1:1162527-1163027	LINC02593	-0.247869107202902	7.17731259714326e-08	0.891584260985855	0.264843432289549
chr1:684464-684964	SAMD11	0.188223256539305	5.95508617287668e-05	0.409687140946676	0.734546563643758
chr1:733596-734096	SAMD11	0.333755761809653	1.10746644006301e-13	0.790676385828107	0.734546563643758
chr1:736310-736810	SAMD11	0.198746916065478	2.09621247223475e-05	0.433794805145882	0.734546563643758
chr1:737946-738446	SAMD11	0.326307993995104	4.26804850772552e-13	0.551462583112015	0.734546563643758
chr1:744097-744597	SAMD11	0.503161143920094	3.83370841525205e-32	0.674338400105479	0.734546563643758
chr1:778537-779037	SAMD11	0.272321283636031	2.5387626500024e-09	0.985681188902074	0.734546563643758
chr1:779620-780120	SAMD11	-0.20596549783467	9.89735840850707e-06	0.73989753442203	0.734546563643758
chr1:801973-802473	SAMD11	-0.198930960459902	2.057272923826e-05	0.312504944340849	0.734546563643758
chr1:804644-805144	SAMD11	0.265955691345603	6.27092159811926e-09	0.313554086379989	0.734546563643758
chr1:810853-811353	SAMD11	0.336920025001048	6.16973820041312e-14	0.333546175434631	0.734546563643758
chr1:817232-817732	SAMD11	0.582794427371247	3.17441495524234e-45	0.997378086681358	0.734546563643758
chr1:817865-818365	SAMD11	0.513153256227482	1.34376671890657e-33	0.932836073910832	0.734546563643758
chr1:827350-827850	SAMD11	0.464994088541244	5.182241129943e-27	0.972283437870826	0.734546563643758
chr1:845596-846096	SAMD11	-0.220505287320402	2.00215844741949e-06	0.545058484488896	0.734546563643758
chr1:850294-850794	SAMD11	0.365648246408728	2.21260922276277e-16	0.597496750861728	0.734546563643758
chr1:851323-851823	SAMD11	0.600379359457694	1.25398193240663e-48	0.744150609331148	0.734546563643758
chr1:855524-856024	SAMD11	0.465484045562978	4.49461488521442e-27	0.713322408694506	0.734546563643758
chr1:867464-867964	SAMD11	0.432199688205523	4.25560709958619e-23	0.540462601947599	0.734546563643758
chr1:872915-873415	SAMD11	-0.200063307213739	1.83214779205576e-05	0.394601721572395	0.734546563643758
chr1:890709-891209	SAMD11	0.517646562360815	2.87014615189711e-34	0.576498841611573	0.734546563643758
chr1:904486-904986	SAMD11	0.375184070170945	2.99103591223103e-17	0.964769923339172	0.734546563643758
chr1:905179-905679	SAMD11	0.294307523600751	9.21842499549517e-11	0.779297809421559	0.734546563643758
chr1:909947-910447	SAMD11	0.506366163078973	1.32474489893767e-32	0.702260270102277	0.734546563643758
chr1:911109-911609	SAMD11	0.297751067717125	5.33886898644515e-11	0.811107343994274	0.734546563643758
chr1:916535-917035	SAMD11	0.188054312528796	6.05281605616246e-05	0.843998041099245	0.734546563643758
chr1:917041-917541	SAMD11	0.201255448230637	1.62029073371998e-05	0.628362622666742	0.734546563643758
chr1:920981-921481	SAMD11	0.324671491678753	5.71229557240584e-13	0.906720536437438	0.734546563643758
chr1:923015-923515	SAMD11	0.235213977434157	3.52829179036036e-07	0.741909174813057	0.734546563643758
chr1:923594-924094	SAMD11	0.539287281170567	1.21411549876293e-37	0.892258574899701	0.734546563643758
chr1:924582-925082	SAMD11	0.225511502500712	1.12393320675088e-06	0.833565011018817	0.734546563643758
chr1:925427-925927	SAMD11	0.254342022399427	3.06682186969655e-08	0.837469627620501	0.734546563643758
chr1:933996-934496	SAMD11	-0.308654633684996	8.9985636547442e-12	0.567133789154471	0.734546563643758
chr1:939027-939527	SAMD11	-0.217978955684301	2.66529894093626e-06	0.748761560339794	0.734546563643758
chr1:940134-940634	SAMD11	0.473992170449624	3.65738439909183e-28	0.982213557853497	0.734546563643758
chr1:940711-941211	SAMD11	0.407558218040078	1.98283350592631e-20	0.894969015464015	0.734546563643758
chr1:941520-942020	SAMD11	0.436925299199992	1.23304808935666e-23	0.971586521255957	0.734546563643758
chr1:943209-943709	SAMD11	0.359523823469162	7.72042300421912e-16	0.824102013523949	0.734546563643758
chr1:944255-944755	SAMD11	0.537032872548256	2.80135080988842e-37	0.981130511762822	0.734546563643758
chr1:944767-945267	SAMD11	0.538531751068332	1.6082100967427e-37	0.88945207285604	0.734546563643758
chr1:965924-966424	SAMD11	0.295956017747609	7.10498864503769e-11	0.899798459249214	0.734546563643758
chr1:966755-967255	SAMD11	0.435873903572343	1.62680334207641e-23	0.937279388220226	0.734546563643758
chr1:970371-970871	SAMD11	-0.214504941550922	3.9266679270282e-06	0.558439283494378	0.734546563643758
chr1:999919-1000419	SAMD11	0.467626214567517	2.40639871562449e-27	0.967222316400143	0.734546563643758
chr1:1000586-1001086	SAMD11	0.444959445522301	1.43537487592282e-24	0.909796387334953	0.734546563643758
chr1:1001741-1002241	SAMD11	0.266624991998431	5.70839043441131e-09	0.919067261871127	0.734546563643758
chr1:1005176-1005676	SAMD11	0.29603981068186	7.01110926205075e-11	0.775756719594658	0.734546563643758
chr1:1013191-1013691	SAMD11	0.462961873160504	9.32838483634967e-27	0.949354881241642	0.734546563643758
chr1:1019288-1019788	SAMD11	0.385304138364037	3.31643473105787e-18	0.97938822022565	0.734546563643758
chr1:1020984-1021484	SAMD11	0.284614974413069	4.12564097796831e-10	0.917195004803074	0.734546563643758
chr1:1024568-1025068	SAMD11	-0.444103756002043	1.80975845502733e-24	0.978655516000829	0.734546563643758
chr1:1032936-1033436	SAMD11	-0.189983710498848	5.02135568075719e-05	0.982976399013015	0.734546563643758
chr1:1033595-1034095	SAMD11	-0.238377289168273	2.39003316301416e-07	0.832163643555405	0.734546563643758
chr1:1034379-1034879	SAMD11	-0.215828295631958	3.39116030680248e-06	0.686363037049594	0.734546563643758
chr1:1040602-1041102	SAMD11	0.362914541443214	3.87799493716374e-16	0.965698517639525	0.734546563643758
chr1:1051027-1051527	SAMD11	-0.392170641694207	7.12955181469049e-19	0.585984441807463	0.734546563643758
chr1:1058743-1059243	SAMD11	0.221325116813899	1.82309084751399e-06	0.812725320675821	0.734546563643758
chr1:1059406-1059906	SAMD11	0.272783931991733	2.37473371711125e-09	0.958919590891111	0.734546563643758
chr1:1064065-1064565	SAMD11	0.568887873604	1.12247521325845e-42	0.976570416831478	0.734546563643758
chr1:1066642-1067142	SAMD11	0.240981851070678	1.72742602309509e-07	0.787649507449474	0.734546563643758
chr1:1068514-1069014	SAMD11	-0.372808701921927	4.95437295165377e-17	0.930643611911623	0.734546563643758
chr1:1069136-1069636	SAMD11	-0.269227022404485	3.95089247467668e-09	0.955939801472943	0.734546563643758
chr1:1069819-1070319	SAMD11	0.224589898668591	1.25127958642164e-06	0.779103802904447	0.734546563643758
chr1:1074079-1074579	SAMD11	-0.305595582670082	1.49399783882839e-11	0.932596861991675	0.734546563643758
chr1:1080055-1080555	SAMD11	-0.194484099909842	3.22257302510008e-05	0.938251304364205	0.734546563643758
chr1:1091531-1092031	SAMD11	-0.360713514961174	6.06821923152777e-16	0.815804938690173	0.734546563643758
chr1:1092204-1092704	SAMD11	-0.225782132386229	1.08895894605081e-06	0.551168747998719	0.734546563643758
chr1:1092861-1093361	SAMD11	-0.209854660076291	6.52808710063071e-06	0.456356067883445	0.734546563643758
chr1:1094785-1095285	SAMD11	-0.191519715628719	4.32133509554409e-05	0.493618504077904	0.734546563643758
chr1:1115959-1116459	SAMD11	0.294277434370106	9.2623237649318e-11	0.996779115104255	0.734546563643758
chr1:1116574-1117074	SAMD11	0.317942201588439	1.85742668486744e-12	0.847716185417491	0.734546563643758
chr1:1122034-1122534	SAMD11	0.232880386154911	4.68549280528411e-07	0.916582848317041	0.734546563643758
chr1:1123487-1123987	SAMD11	0.519258495821538	1.64022087743601e-34	0.729438134523742	0.734546563643758
chr1:1124206-1124706	SAMD11	0.45718466759672	4.85437035617203e-26	0.756830724604924	0.734546563643758
chr1:1133281-1133781	SAMD11	0.383140539937444	5.34209557672222e-18	0.669919572055527	0.734546563643758
chr1:1136758-1137258	SAMD11	-0.313795727351217	3.78270381316895e-12	0.775014597577744	0.734546563643758
chr1:1137531-1138031	SAMD11	-0.287991518140653	2.46403543214399e-10	0.843016707163173	0.734546563643758
chr1:1143896-1144396	SAMD11	-0.282228625994265	5.91355314810853e-10	0.55928876834115	0.734546563643758
chr1:1144425-1144925	SAMD11	-0.206126300841533	9.73007410229264e-06	0.736816032849259	0.734546563643758
chr1:1150067-1150567	SAMD11	-0.336536497494663	6.62529354436795e-14	0.845727147727487	0.734546563643758
chr1:1157315-1157815	SAMD11	0.494340652270505	6.73441097503562e-31	0.965223860918046	0.734546563643758
chr1:1162527-1163027	SAMD11	-0.327531051395226	3.42837138482979e-13	0.891584260985855	0.734546563643758
chr1:1164582-1165082	SAMD11	-0.184416677668895	8.5646656528523e-05	0.818950481249176	0.734546563643758
chr1:1167281-1167781	SAMD11	-0.275439209309293	1.6149086698175e-09	0.641266881392326	0.734546563643758
chr1:1173624-1174124	SAMD11	-0.333537638293879	1.15269571069328e-13	0.852839464315986	0.734546563643758
chr1:733596-734096	NOC2L	-0.189808797686683	5.10759470580581e-05	0.790676385828107	0.862444082960553
chr1:744097-744597	NOC2L	-0.373258258080819	4.50396828929709e-17	0.674338400105479	0.862444082960553
chr1:778537-779037	NOC2L	-0.32214722620635	8.92258064632945e-13	0.985681188902074	0.862444082960553
chr1:779620-780120	NOC2L	0.266787868280867	5.57906608317535e-09	0.73989753442203	0.862444082960553
chr1:801973-802473	NOC2L	0.191369494829538	4.38564839380986e-05	0.312504944340849	0.862444082960553
chr1:804644-805144	NOC2L	-0.224199305802683	1.30942733930788e-06	0.313554086379989	0.862444082960553
chr1:817232-817732	NOC2L	-0.451007660061003	2.73292466598029e-25	0.997378086681358	0.862444082960553
chr1:817865-818365	NOC2L	-0.499756605394536	1.17074257328344e-31	0.932836073910832	0.862444082960553
chr1:818525-819025	NOC2L	0.187166871058422	6.5923904174446e-05	0.694405831496864	0.862444082960553
chr1:819079-819579	NOC2L	0.183824233783998	9.05603199873565e-05	0.445028347554199	0.862444082960553
chr1:827350-827850	NOC2L	-0.209629741663295	6.68873844758279e-06	0.972283437870826	0.862444082960553
chr1:850294-850794	NOC2L	-0.418067018392079	1.53665582040218e-21	0.597496750861728	0.862444082960553
chr1:851323-851823	NOC2L	-0.42131163621453	6.84812708526712e-22	0.744150609331148	0.862444082960553
chr1:855524-856024	NOC2L	-0.410867938889367	8.95273532604898e-21	0.713322408694506	0.862444082960553
chr1:867464-867964	NOC2L	-0.323166796327353	7.45556344764662e-13	0.540462601947599	0.862444082960553
chr1:869671-870171	NOC2L	-0.205196592664792	1.07358504916913e-05	0.898962159311371	0.862444082960553
chr1:890709-891209	NOC2L	-0.315484082531566	2.83500647913725e-12	0.576498841611573	0.862444082960553
chr1:904486-904986	NOC2L	-0.368621001518768	1.19438454094917e-16	0.964769923339172	0.862444082960553
chr1:906705-907205	NOC2L	0.434507337961586	2.32935391388665e-23	0.957866681735134	0.862444082960553
chr1:909947-910447	NOC2L	-0.379877155164212	1.08903830998581e-17	0.702260270102277	0.862444082960553
chr1:916535-917035	NOC2L	0.203526307962489	1.27964443382127e-05	0.843998041099245	0.862444082960553
chr1:920981-921481	NOC2L	-0.318121362784173	1.8006675197421e-12	0.906720536437438	0.862444082960553
chr1:923594-924094	NOC2L	-0.416789797588808	2.10710320973854e-21	0.892258574899701	0.862444082960553
chr1:938013-938513	NOC2L	0.25008876397905	5.37632554530354e-08	0.927070501591607	0.862444082960553
chr1:940134-940634	NOC2L	-0.217248095464637	2.89337058404145e-06	0.982213557853497	0.862444082960553
chr1:942352-942852	NOC2L	-0.214798820306558	3.80129420195581e-06	0.819289521764518	0.862444082960553
chr1:944255-944755	NOC2L	-0.532961511411372	1.24755997881074e-36	0.981130511762822	0.862444082960553
chr1:944767-945267	NOC2L	-0.218900783731787	2.40227316279188e-06	0.88945207285604	0.862444082960553
chr1:959062-959562	NOC2L	-0.259124787948307	1.61063138863883e-08	0.972795765760675	0.862444082960553
chr1:998731-999231	NOC2L	0.518639597464361	2.03432959710716e-34	0.943988623307152	0.862444082960553
chr1:999919-1000419	NOC2L	-0.254200877789007	3.12505144887648e-08	0.967222316400143	0.862444082960553
chr1:1000586-1001086	NOC2L	-0.28754659166775	2.63855721752163e-10	0.909796387334953	0.862444082960553
chr1:1001741-1002241	NOC2L	-0.218309642798405	2.56787963759796e-06	0.919067261871127	0.862444082960553
chr1:1005176-1005676	NOC2L	-0.344331889715531	1.52711496734737e-14	0.775756719594658	0.862444082960553
chr1:1006516-1007016	NOC2L	0.254171808622616	3.13718343405227e-08	0.619711438850276	0.862444082960553
chr1:1013191-1013691	NOC2L	-0.264297961047678	7.90437574598568e-09	0.949354881241642	0.862444082960553
chr1:1019288-1019788	NOC2L	-0.409238076207348	1.32599194588929e-20	0.97938822022565	0.862444082960553
chr1:1024568-1025068	NOC2L	0.202769067436253	1.38475303990458e-05	0.978655516000829	0.862444082960553
chr1:1025891-1026391	NOC2L	0.321068212730776	1.07830602363481e-12	0.844990676385828	0.862444082960553
chr1:1039769-1040269	NOC2L	0.19508739543001	3.03387858533589e-05	0.762029345840161	0.862444082960553
chr1:1040602-1041102	NOC2L	-0.297717474624357	5.36757673757565e-11	0.965698517639525	0.862444082960553
chr1:1048777-1049277	NOC2L	0.214463952918695	3.94449804273884e-06	0.606839200617807	0.862444082960553
chr1:1051027-1051527	NOC2L	0.281654788876376	6.44458520581841e-10	0.585984441807463	0.862444082960553
chr1:1058743-1059243	NOC2L	-0.198122702961845	2.23384970121058e-05	0.812725320675821	0.862444082960553
chr1:1059406-1059906	NOC2L	-0.344351151354706	1.52149470984728e-14	0.958919590891111	0.862444082960553
chr1:1061976-1062476	NOC2L	0.383088623504976	5.4033515083196e-18	0.770294400180822	0.862444082960553
chr1:1064065-1064565	NOC2L	-0.320271577375338	1.23928429074592e-12	0.976570416831478	0.862444082960553
chr1:1068514-1069014	NOC2L	0.30190229993011	2.73381792725674e-11	0.930643611911623	0.862444082960553
chr1:1074079-1074579	NOC2L	0.468014588558921	2.14766180023197e-27	0.932596861991675	0.862444082960553
chr1:1080055-1080555	NOC2L	0.245535073575345	9.69437230467043e-08	0.938251304364205	0.862444082960553
chr1:1090988-1091488	NOC2L	0.250718019483951	4.95173816901964e-08	0.510969844229719	0.862444082960553
chr1:1091531-1092031	NOC2L	0.367126749733468	1.62937635850872e-16	0.815804938690173	0.862444082960553
chr1:1092204-1092704	NOC2L	0.273908096109584	2.01795580484586e-09	0.551168747998719	0.862444082960553
chr1:1092861-1093361	NOC2L	0.287328174601172	2.72841634345304e-10	0.456356067883445	0.862444082960553
chr1:1094785-1095285	NOC2L	0.260065575017776	1.41671215806541e-08	0.493618504077904	0.862444082960553
chr1:1115959-1116459	NOC2L	-0.384054772095927	4.3689101903703e-18	0.996779115104255	0.862444082960553
chr1:1116574-1117074	NOC2L	-0.239247331165883	2.14513622105534e-07	0.847716185417491	0.862444082960553
chr1:1122034-1122534	NOC2L	-0.335928647589034	7.41682041313683e-14	0.916582848317041	0.862444082960553
chr1:1123487-1123987	NOC2L	-0.41962775306998	1.04277470393694e-21	0.729438134523742	0.862444082960553
chr1:1124206-1124706	NOC2L	-0.373994065609684	3.85322490810794e-17	0.756830724604924	0.862444082960553
chr1:1133281-1133781	NOC2L	-0.299131103167096	4.27971952096905e-11	0.669919572055527	0.862444082960553
chr1:1137531-1138031	NOC2L	0.276010335492488	1.48576255409397e-09	0.843016707163173	0.862444082960553
chr1:1143896-1144396	NOC2L	0.251161623059244	4.67100673813299e-08	0.55928876834115	0.862444082960553
chr1:1145015-1145515	NOC2L	0.208704224995325	7.38947593826404e-06	0.510244674238572	0.862444082960553
chr1:1145732-1146232	NOC2L	-0.186203020121903	7.22896112356024e-05	0.318114181311333	0.862444082960553
chr1:1150067-1150567	NOC2L	0.444268708490694	1.73068484042448e-24	0.845727147727487	0.862444082960553
chr1:1157315-1157815	NOC2L	-0.297009847536025	6.00965600295482e-11	0.965223860918046	0.862444082960553
chr1:1162527-1163027	NOC2L	0.20967291357128	6.65762367220842e-06	0.891584260985855	0.862444082960553
chr1:1167281-1167781	NOC2L	0.257146619190628	2.1056208247854e-08	0.641266881392326	0.862444082960553
chr1:1173624-1174124	NOC2L	0.202193752915307	1.470131328026e-05	0.852839464315986	0.862444082960553
chr1:1187924-1188424	NOC2L	-0.385488609180039	3.18353037096641e-18	0.380799005481155	0.862444082960553
chr1:1191676-1192176	NOC2L	0.579885416563277	1.10954987322662e-44	0.755286206701701	0.862444082960553
chr1:1201465-1201965	NOC2L	-0.521263477307835	8.15014020591826e-35	0.866062044414308	0.862444082960553
chr1:1207923-1208423	NOC2L	-0.362070969262036	4.60542861319377e-16	0.97419336610725	0.862444082960553
chr1:1208821-1209321	NOC2L	-0.302253644384272	2.58209991730318e-11	0.611195871239946	0.862444082960553
chr1:733596-734096	KLHL17	0.211762621732104	5.30702695032727e-06	0.790676385828107	0.400620170801139
chr1:737235-737735	KLHL17	0.261215981207412	1.2103116416207e-08	0.527292761484997	0.400620170801139
chr1:744097-744597	KLHL17	0.206652433415813	9.2013976745724e-06	0.674338400105479	0.400620170801139
chr1:770701-771201	KLHL17	0.253487502636953	3.43571256883543e-08	0.320449793750353	0.400620170801139
chr1:801973-802473	KLHL17	0.197425433005051	2.39750280818091e-05	0.312504944340849	0.400620170801139
chr1:890709-891209	KLHL17	0.189041207425826	5.50228598929653e-05	0.576498841611573	0.400620170801139
chr1:909947-910447	KLHL17	0.250985905775127	4.78004241820995e-08	0.702260270102277	0.400620170801139
chr1:916535-917035	KLHL17	-0.301722236334016	2.81502736686134e-11	0.843998041099245	0.400620170801139
chr1:927728-928228	KLHL17	-0.234380915897718	3.90600899170837e-07	0.561694072441657	0.400620170801139
chr1:938013-938513	KLHL17	-0.32746526682965	3.46914523032778e-13	0.927070501591607	0.400620170801139
chr1:998731-999231	KLHL17	-0.31439297477213	3.41682687988273e-12	0.943988623307152	0.400620170801139
chr1:1025891-1026391	KLHL17	-0.317736669034208	1.92449805779666e-12	0.844990676385828	0.400620170801139
chr1:1048777-1049277	KLHL17	0.234465902581439	3.86581355980945e-07	0.606839200617807	0.400620170801139
chr1:1058743-1059243	KLHL17	0.249269559757404	5.98338708925126e-08	0.812725320675821	0.400620170801139
chr1:1064065-1064565	KLHL17	0.203688871260305	1.25807830472841e-05	0.976570416831478	0.400620170801139
chr1:1069136-1069636	KLHL17	-0.236418435433986	3.04416322400248e-07	0.955939801472943	0.400620170801139
chr1:1074079-1074579	KLHL17	-0.224630926937769	1.24530978512936e-06	0.932596861991675	0.400620170801139
chr1:1092204-1092704	KLHL17	0.256711610285967	2.2329163637646e-08	0.551168747998719	0.400620170801139
chr1:1094785-1095285	KLHL17	-0.367765460703797	1.42720312080389e-16	0.493618504077904	0.400620170801139
chr1:1106496-1106996	KLHL17	0.295326639033664	7.8485428759675e-11	0.322378557570963	0.400620170801139
chr1:1135362-1135862	KLHL17	-0.213062484544014	4.60324681673914e-06	0.534354221996195	0.400620170801139
chr1:1137531-1138031	KLHL17	0.310392829939421	6.72494518540812e-12	0.843016707163173	0.400620170801139
chr1:1145015-1145515	KLHL17	-0.199715413703893	1.89867440673397e-05	0.510244674238572	0.400620170801139
chr1:1162527-1163027	KLHL17	0.360129571033821	6.83003654625917e-16	0.891584260985855	0.400620170801139
chr1:1181348-1181848	KLHL17	-0.214237964197595	4.04417467223755e-06	0.534945659339624	0.400620170801139
chr1:1191676-1192176	KLHL17	-0.333328577828878	1.19792590111962e-13	0.755286206701701	0.400620170801139
chr1:1200790-1201290	KLHL17	0.19834330696087	2.18413380750626e-05	0.73354805899305	0.400620170801139
chr1:733596-734096	PLEKHN1	0.654774512843789	1.24092614790409e-60	0.790676385828107	0.390707604717365
chr1:736310-736810	PLEKHN1	0.26454515439258	7.63691689915053e-09	0.433794805145882	0.390707604717365
chr1:737235-737735	PLEKHN1	0.399809365942737	1.2338500716735e-19	0.527292761484997	0.390707604717365
chr1:737946-738446	PLEKHN1	0.384034019170209	4.38891530860734e-18	0.551462583112015	0.390707604717365
chr1:744097-744597	PLEKHN1	0.646442727872563	1.23606954577003e-58	0.674338400105479	0.390707604717365
chr1:778537-779037	PLEKHN1	0.248754483901544	6.39804366407595e-08	0.985681188902074	0.390707604717365
chr1:779620-780120	PLEKHN1	-0.237861885901199	2.54790696471098e-07	0.73989753442203	0.390707604717365
chr1:801973-802473	PLEKHN1	-0.214242191133433	4.04227910453257e-06	0.312504944340849	0.390707604717365
chr1:804644-805144	PLEKHN1	0.195182249554434	3.0051698129909e-05	0.313554086379989	0.390707604717365
chr1:810853-811353	PLEKHN1	0.362127545620944	4.55271875160475e-16	0.333546175434631	0.390707604717365
chr1:817232-817732	PLEKHN1	0.608759457353936	2.51517950171818e-50	0.997378086681358	0.390707604717365
chr1:817865-818365	PLEKHN1	0.415625758069336	2.80575134633986e-21	0.932836073910832	0.390707604717365
chr1:827350-827850	PLEKHN1	0.408937071577834	1.42524134205749e-20	0.972283437870826	0.390707604717365
chr1:850294-850794	PLEKHN1	0.317210157342192	2.10772098913889e-12	0.597496750861728	0.390707604717365
chr1:851323-851823	PLEKHN1	0.40437150957262	4.22979446893097e-20	0.744150609331148	0.390707604717365
chr1:855524-856024	PLEKHN1	0.516372687958345	4.45687765200824e-34	0.713322408694506	0.390707604717365
chr1:867464-867964	PLEKHN1	0.352088373177907	3.3978181824845e-15	0.540462601947599	0.390707604717365
chr1:872915-873415	PLEKHN1	-0.213260997941375	4.50407549863968e-06	0.394601721572395	0.390707604717365
chr1:890709-891209	PLEKHN1	0.428022798373449	1.24969954516522e-22	0.576498841611573	0.390707604717365
chr1:904486-904986	PLEKHN1	0.319277327163839	1.47364651997485e-12	0.964769923339172	0.390707604717365
chr1:909947-910447	PLEKHN1	0.360413831764793	6.44823973808655e-16	0.702260270102277	0.390707604717365
chr1:911109-911609	PLEKHN1	0.305875354941606	1.42679422904803e-11	0.811107343994274	0.390707604717365
chr1:920981-921481	PLEKHN1	0.207138512932942	8.73832307158338e-06	0.906720536437438	0.390707604717365
chr1:923594-924094	PLEKHN1	0.435890301733391	1.61980558660978e-23	0.892258574899701	0.390707604717365
chr1:933996-934496	PLEKHN1	-0.275688131579671	1.55731812782094e-09	0.567133789154471	0.390707604717365
chr1:938013-938513	PLEKHN1	0.208647725806545	7.43448261358432e-06	0.927070501591607	0.390707604717365
chr1:939027-939527	PLEKHN1	-0.222340588662351	1.62270700930934e-06	0.748761560339794	0.390707604717365
chr1:940134-940634	PLEKHN1	0.281062175948094	7.04052376319466e-10	0.982213557853497	0.390707604717365
chr1:940711-941211	PLEKHN1	0.220644079063157	1.97066489064809e-06	0.894969015464015	0.390707604717365
chr1:941520-942020	PLEKHN1	0.292630961083746	1.1995769696304e-10	0.971586521255957	0.390707604717365
chr1:943209-943709	PLEKHN1	0.223518570972362	1.41670552834229e-06	0.824102013523949	0.390707604717365
chr1:944255-944755	PLEKHN1	0.456254290722702	6.31276959482387e-26	0.981130511762822	0.390707604717365
chr1:944767-945267	PLEKHN1	0.43283971678349	3.60237050432998e-23	0.88945207285604	0.390707604717365
chr1:959062-959562	PLEKHN1	0.197485572804221	2.38294786294365e-05	0.972795765760675	0.390707604717365
chr1:965924-966424	PLEKHN1	0.433238138422288	3.24680793167307e-23	0.899798459249214	0.390707604717365
chr1:966755-967255	PLEKHN1	0.471612374635581	7.43320219202359e-28	0.937279388220226	0.390707604717365
chr1:999919-1000419	PLEKHN1	0.319681609675964	1.37359058787084e-12	0.967222316400143	0.390707604717365
chr1:1000586-1001086	PLEKHN1	0.288933080200742	2.1319093609416e-10	0.909796387334953	0.390707604717365
chr1:1001741-1002241	PLEKHN1	0.231351307522529	5.6325635214061e-07	0.919067261871127	0.390707604717365
chr1:1005176-1005676	PLEKHN1	0.200378815423271	1.77377337560953e-05	0.775756719594658	0.390707604717365
chr1:1013191-1013691	PLEKHN1	0.449866687838395	3.74639209060269e-25	0.949354881241642	0.390707604717365
chr1:1019288-1019788	PLEKHN1	0.358788932362632	8.95366597442856e-16	0.97938822022565	0.390707604717365
chr1:1020984-1021484	PLEKHN1	0.324840531381335	5.54368509378725e-13	0.917195004803074	0.390707604717365
chr1:1024568-1025068	PLEKHN1	-0.42963509387769	8.26126114687064e-23	0.978655516000829	0.390707604717365
chr1:1032936-1033436	PLEKHN1	-0.203969859503484	1.22153040473395e-05	0.982976399013015	0.390707604717365
chr1:1033595-1034095	PLEKHN1	-0.256930317188726	2.16797144596682e-08	0.832163643555405	0.390707604717365
chr1:1040602-1041102	PLEKHN1	0.399087519544129	1.45950947440976e-19	0.965698517639525	0.390707604717365
chr1:1048777-1049277	PLEKHN1	-0.218394023717021	2.54364598319891e-06	0.606839200617807	0.390707604717365
chr1:1051027-1051527	PLEKHN1	-0.382044956355887	6.79166622713947e-18	0.585984441807463	0.390707604717365
chr1:1058743-1059243	PLEKHN1	0.19102225330449	4.53737648800675e-05	0.812725320675821	0.390707604717365
chr1:1059406-1059906	PLEKHN1	0.281002061467961	7.10406607842891e-10	0.958919590891111	0.390707604717365
chr1:1064065-1064565	PLEKHN1	0.665389057119293	2.82626449863126e-63	0.976570416831478	0.390707604717365
chr1:1066642-1067142	PLEKHN1	0.294136954569479	9.4697578980763e-11	0.787649507449474	0.390707604717365
chr1:1068514-1069014	PLEKHN1	-0.305590267991751	1.49531950137574e-11	0.930643611911623	0.390707604717365
chr1:1069819-1070319	PLEKHN1	0.202841761287308	1.37431456293814e-05	0.779103802904447	0.390707604717365
chr1:1074079-1074579	PLEKHN1	-0.279780591708782	8.52197537667244e-10	0.932596861991675	0.390707604717365
chr1:1079444-1079944	PLEKHN1	0.191962190549992	4.13762652834209e-05	0.938181612702718	0.390707604717365
chr1:1080055-1080555	PLEKHN1	-0.191607847962624	4.28398228929516e-05	0.938251304364205	0.390707604717365
chr1:1091531-1092031	PLEKHN1	-0.347027174178383	9.10558846636601e-15	0.815804938690173	0.390707604717365
chr1:1092204-1092704	PLEKHN1	-0.238829647807708	2.25947202645969e-07	0.551168747998719	0.390707604717365
chr1:1092861-1093361	PLEKHN1	-0.207324748486891	8.56640407202062e-06	0.456356067883445	0.390707604717365
chr1:1106496-1106996	PLEKHN1	-0.188016588522835	6.07477962897323e-05	0.322378557570963	0.390707604717365
chr1:1115959-1116459	PLEKHN1	0.263041692034253	9.4094770818723e-09	0.996779115104255	0.390707604717365
chr1:1116574-1117074	PLEKHN1	0.350344033025133	4.78307097257442e-15	0.847716185417491	0.390707604717365
chr1:1122034-1122534	PLEKHN1	0.229411358087252	7.10060320697933e-07	0.916582848317041	0.390707604717365
chr1:1123487-1123987	PLEKHN1	0.513405975928199	1.2327800519293e-33	0.729438134523742	0.390707604717365
chr1:1124206-1124706	PLEKHN1	0.52842388898162	6.43887907019657e-36	0.756830724604924	0.390707604717365
chr1:1133281-1133781	PLEKHN1	0.291957658153901	1.33281429583599e-10	0.669919572055527	0.390707604717365
chr1:1136758-1137258	PLEKHN1	-0.284127340881864	4.4422304972236e-10	0.775014597577744	0.390707604717365
chr1:1137531-1138031	PLEKHN1	-0.310835746875062	6.24282706504417e-12	0.843016707163173	0.390707604717365
chr1:1143896-1144396	PLEKHN1	-0.254755280050945	2.90238753723573e-08	0.55928876834115	0.390707604717365
chr1:1144425-1144925	PLEKHN1	-0.217762171522527	2.73094236470066e-06	0.736816032849259	0.390707604717365
chr1:1150067-1150567	PLEKHN1	-0.31783643829016	1.89159286400702e-12	0.845727147727487	0.390707604717365
chr1:1157315-1157815	PLEKHN1	0.47293159209604	5.01949249994916e-28	0.965223860918046	0.390707604717365
chr1:1162527-1163027	PLEKHN1	-0.347101898424899	8.97556187855866e-15	0.891584260985855	0.390707604717365
chr1:1167281-1167781	PLEKHN1	-0.293152111494825	1.10569626555894e-10	0.641266881392326	0.390707604717365
chr1:1173624-1174124	PLEKHN1	-0.352546343605658	3.10493208781082e-15	0.852839464315986	0.390707604717365
chr1:1176323-1176823	PLEKHN1	-0.223047550986425	1.49587807736222e-06	0.754427304062836	0.390707604717365
chr1:1187924-1188424	PLEKHN1	0.260779531221475	1.28504160743961e-08	0.380799005481155	0.390707604717365
chr1:1191676-1192176	PLEKHN1	-0.23064472553782	6.12971474270265e-07	0.755286206701701	0.390707604717365
chr1:1201465-1201965	PLEKHN1	0.429302566724652	8.99999916686235e-23	0.866062044414308	0.390707604717365
chr1:1207923-1208423	PLEKHN1	0.537387599783145	2.45726688841734e-37	0.97419336610725	0.390707604717365
chr1:1212762-1213262	PLEKHN1	0.272244049642942	2.56720950477074e-09	0.661724209376354	0.390707604717365
chr1:779620-780120	ISG15	-0.264717267476046	7.45564071925562e-09	0.73989753442203	0.998779991866612
chr1:804644-805144	ISG15	0.279937551121861	8.32566680202889e-10	0.313554086379989	0.998779991866612
chr1:810853-811353	ISG15	0.370879234719643	7.44085497980842e-17	0.333546175434631	0.998779991866612
chr1:817232-817732	ISG15	0.650343864569368	1.45830213268176e-59	0.997378086681358	0.998779991866612
chr1:817865-818365	ISG15	0.488215779093802	4.69095803247023e-30	0.932836073910832	0.998779991866612
chr1:827350-827850	ISG15	0.365233634988584	2.41008025597334e-16	0.972283437870826	0.998779991866612
chr1:845596-846096	ISG15	-0.184932527966165	8.15689077799687e-05	0.545058484488896	0.998779991866612
chr1:850294-850794	ISG15	0.315401774732836	2.87534954810917e-12	0.597496750861728	0.998779991866612
chr1:851323-851823	ISG15	0.609377172051321	1.87700446992744e-50	0.744150609331148	0.998779991866612
chr1:855524-856024	ISG15	0.4860541787469	9.21820620808766e-30	0.713322408694506	0.998779991866612
chr1:867464-867964	ISG15	0.372551753457502	5.23132816821008e-17	0.540462601947599	0.998779991866612
chr1:890709-891209	ISG15	0.540531609014908	7.63423760867495e-38	0.576498841611573	0.998779991866612
chr1:904486-904986	ISG15	0.257510286456802	2.00474793895464e-08	0.964769923339172	0.998779991866612
chr1:905179-905679	ISG15	0.281114265428432	6.98598667566271e-10	0.779297809421559	0.998779991866612
chr1:909947-910447	ISG15	0.477301979473238	1.35166599518548e-28	0.702260270102277	0.998779991866612
chr1:911109-911609	ISG15	0.266012026819569	6.22171483718433e-09	0.811107343994274	0.998779991866612
chr1:920981-921481	ISG15	0.299053666972187	4.33355585274341e-11	0.906720536437438	0.998779991866612
chr1:923594-924094	ISG15	0.534410497543124	7.35219236521094e-37	0.892258574899701	0.998779991866612
chr1:925427-925927	ISG15	0.257549570827775	1.99414847129865e-08	0.837469627620501	0.998779991866612
chr1:933996-934496	ISG15	-0.280040706230469	8.19911567923633e-10	0.567133789154471	0.998779991866612
chr1:939027-939527	ISG15	-0.205764416989956	1.0109921956975e-05	0.748761560339794	0.998779991866612
chr1:940134-940634	ISG15	0.391009134541038	9.26973124729375e-19	0.982213557853497	0.998779991866612
chr1:940711-941211	ISG15	0.302683135969942	2.40785385840266e-11	0.894969015464015	0.998779991866612
chr1:941520-942020	ISG15	0.334205203278664	1.01962083618557e-13	0.971586521255957	0.998779991866612
chr1:943209-943709	ISG15	0.31901571571999	1.54211796673242e-12	0.824102013523949	0.998779991866612
chr1:944255-944755	ISG15	0.448240277288942	5.86322741273147e-25	0.981130511762822	0.998779991866612
chr1:944767-945267	ISG15	0.482429978527686	2.82828416745317e-29	0.88945207285604	0.998779991866612
chr1:965924-966424	ISG15	0.437442150116865	1.07571362195583e-23	0.899798459249214	0.998779991866612
chr1:966755-967255	ISG15	0.433233252620105	3.2509428356969e-23	0.937279388220226	0.998779991866612
chr1:970371-970871	ISG15	-0.187995795675491	6.08701439062345e-05	0.558439283494378	0.998779991866612
chr1:999919-1000419	ISG15	0.482139007848238	3.09234210748996e-29	0.967222316400143	0.998779991866612
chr1:1000586-1001086	ISG15	0.490052858754019	2.63299191668898e-30	0.909796387334953	0.998779991866612
chr1:1001741-1002241	ISG15	0.263915848820599	8.33508148704969e-09	0.919067261871127	0.998779991866612
chr1:1005176-1005676	ISG15	0.292952163498984	1.14083259964638e-10	0.775756719594658	0.998779991866612
chr1:1013191-1013691	ISG15	0.508321491718965	6.89189770218147e-33	0.949354881241642	0.998779991866612
chr1:1019288-1019788	ISG15	0.295290413854376	7.89375564013427e-11	0.97938822022565	0.998779991866612
chr1:1020984-1021484	ISG15	0.234671088114661	3.77037139568184e-07	0.917195004803074	0.998779991866612
chr1:1024568-1025068	ISG15	-0.432132320654866	4.33049747767823e-23	0.978655516000829	0.998779991866612
chr1:1025072-1025572	ISG15	-0.249923390650576	5.49381665792236e-08	0.82932323746021	0.998779991866612
chr1:1025891-1026391	ISG15	-0.184070110125938	8.8489472170353e-05	0.844990676385828	0.998779991866612
chr1:1032936-1033436	ISG15	-0.234307971745767	3.9407496402798e-07	0.982976399013015	0.998779991866612
chr1:1033595-1034095	ISG15	-0.271529210022805	2.84450431270433e-09	0.832163643555405	0.998779991866612
chr1:1034379-1034879	ISG15	-0.192339846429834	3.98635525170949e-05	0.686363037049594	0.998779991866612
chr1:1040602-1041102	ISG15	0.310747083255615	6.33644803053256e-12	0.965698517639525	0.998779991866612
chr1:1051027-1051527	ISG15	-0.357913716621905	1.067735905739e-15	0.585984441807463	0.998779991866612
chr1:1058743-1059243	ISG15	0.22090294183756	1.9133140957328e-06	0.812725320675821	0.998779991866612
chr1:1059406-1059906	ISG15	0.253803865104001	3.29431150770269e-08	0.958919590891111	0.998779991866612
chr1:1064065-1064565	ISG15	0.582038236266033	4.39773494428749e-45	0.976570416831478	0.998779991866612
chr1:1066642-1067142	ISG15	0.246798397478639	8.24117409443082e-08	0.787649507449474	0.998779991866612
chr1:1068514-1069014	ISG15	-0.390447497558747	1.05212530712569e-18	0.930643611911623	0.998779991866612
chr1:1069136-1069636	ISG15	-0.315783603402269	2.6933718552963e-12	0.955939801472943	0.998779991866612
chr1:1069819-1070319	ISG15	0.249195480775348	6.0411107145248e-08	0.779103802904447	0.998779991866612
chr1:1074079-1074579	ISG15	-0.386695969353987	2.43537202631354e-18	0.932596861991675	0.998779991866612
chr1:1080055-1080555	ISG15	-0.226848816774715	9.61068040561055e-07	0.938251304364205	0.998779991866612
chr1:1091531-1092031	ISG15	-0.336585418936283	6.56541569713615e-14	0.815804938690173	0.998779991866612
chr1:1092204-1092704	ISG15	-0.200063061766454	1.83219212492718e-05	0.551168747998719	0.998779991866612
chr1:1092861-1093361	ISG15	-0.19998228628173	1.84745908696947e-05	0.456356067883445	0.998779991866612
chr1:1094785-1095285	ISG15	-0.185688431428795	7.59299614257128e-05	0.493618504077904	0.998779991866612
chr1:1115959-1116459	ISG15	0.198116523640551	2.23525458762697e-05	0.996779115104255	0.998779991866612
chr1:1116574-1117074	ISG15	0.265421984300931	6.75740054385238e-09	0.847716185417491	0.998779991866612
chr1:1123487-1123987	ISG15	0.496092175471129	3.83621971249939e-31	0.729438134523742	0.998779991866612
chr1:1124206-1124706	ISG15	0.390078963262632	1.14296871359182e-18	0.756830724604924	0.998779991866612
chr1:1133281-1133781	ISG15	0.304654009997324	1.7443731357504e-11	0.669919572055527	0.998779991866612
chr1:1136758-1137258	ISG15	-0.322092054874245	9.00975958889139e-13	0.775014597577744	0.998779991866612
chr1:1137531-1138031	ISG15	-0.284964696354396	3.91257266872677e-10	0.843016707163173	0.998779991866612
chr1:1143896-1144396	ISG15	-0.288151556405421	2.40432339663161e-10	0.55928876834115	0.998779991866612
chr1:1144425-1144925	ISG15	-0.209716443773498	6.62629330615785e-06	0.736816032849259	0.998779991866612
chr1:1150067-1150567	ISG15	-0.387182962095259	2.18499675403146e-18	0.845727147727487	0.998779991866612
chr1:1157315-1157815	ISG15	0.423399359934321	4.05286357453748e-22	0.965223860918046	0.998779991866612
chr1:1162527-1163027	ISG15	-0.309739846974108	7.50475255708866e-12	0.891584260985855	0.998779991866612
chr1:1167281-1167781	ISG15	-0.28992625697363	1.82812103743943e-10	0.641266881392326	0.998779991866612
chr1:1173624-1174124	ISG15	-0.367624172380921	1.46967996032061e-16	0.852839464315986	0.998779991866612
chr1:1176323-1176823	ISG15	-0.220372459056119	2.03267640247415e-06	0.754427304062836	0.998779991866612
chr1:1187924-1188424	ISG15	0.320495034008152	1.1919240341289e-12	0.380799005481155	0.998779991866612
chr1:1191676-1192176	ISG15	-0.308063344470043	9.93091023720472e-12	0.755286206701701	0.998779991866612
chr1:1201465-1201965	ISG15	0.445798078184044	1.14283894866393e-24	0.866062044414308	0.998779991866612
chr1:1207923-1208423	ISG15	0.663304291399624	9.5365677252236e-63	0.97419336610725	0.998779991866612
chr1:1208821-1209321	ISG15	0.383849272778382	4.5712338091496e-18	0.611195871239946	0.998779991866612
chr1:1212762-1213262	ISG15	0.30968260370171	7.57752396334216e-12	0.661724209376354	0.998779991866612
chr1:1215052-1215552	ISG15	0.279034243316955	9.52006533805786e-10	0.671772993539395	0.998779991866612
chr1:1230607-1231107	ISG15	0.265817818058116	6.39335157608105e-09	0.764928142246332	0.998779991866612
chr1:1231301-1231801	ISG15	0.219667568564451	2.2024693504731e-06	0.842251982445236	0.998779991866612
chr1:1240755-1241255	ISG15	0.227882227517757	8.51007871080578e-07	0.666983104480986	0.998779991866612
chr1:1250097-1250597	ISG15	0.369596147130228	9.74078392159872e-17	0.877649695805315	0.998779991866612
chr1:779620-780120	HES4	-0.203157805482714	1.32978024618853e-05	0.73989753442203	0.963094753965026
chr1:810853-811353	HES4	0.247628998410454	7.40371415917538e-08	0.333546175434631	0.963094753965026
chr1:817232-817732	HES4	0.423116847032745	4.35164205771901e-22	0.997378086681358	0.963094753965026
chr1:817865-818365	HES4	0.255342859505971	2.68320187684435e-08	0.932836073910832	0.963094753965026
chr1:827350-827850	HES4	0.295718832477478	7.37780138310503e-11	0.972283437870826	0.963094753965026
chr1:851323-851823	HES4	0.431178969052717	5.5453765684854e-23	0.744150609331148	0.963094753965026
chr1:855524-856024	HES4	0.277159705139039	1.25537361958473e-09	0.713322408694506	0.963094753965026
chr1:867464-867964	HES4	0.189326066476565	5.35259391442897e-05	0.540462601947599	0.963094753965026
chr1:876451-876951	HES4	0.221304990268469	1.82728978787851e-06	0.475587199336987	0.963094753965026
chr1:890709-891209	HES4	0.336977104097208	6.1046230306463e-14	0.576498841611573	0.963094753965026
chr1:905179-905679	HES4	0.28964040481801	1.91094219332921e-10	0.779297809421559	0.963094753965026
chr1:909947-910447	HES4	0.302239145037755	2.58824706518925e-11	0.702260270102277	0.963094753965026
chr1:911109-911609	HES4	0.251897442872453	4.23997410562467e-08	0.811107343994274	0.963094753965026
chr1:923015-923515	HES4	0.340031748230724	3.44948280062647e-14	0.741909174813057	0.963094753965026
chr1:923594-924094	HES4	0.408382407356957	1.62801753606673e-20	0.892258574899701	0.963094753965026
chr1:925427-925927	HES4	0.303002445145292	2.28584124171238e-11	0.837469627620501	0.963094753965026
chr1:927728-928228	HES4	0.243558175909456	1.24784687463838e-07	0.561694072441657	0.963094753965026
chr1:933996-934496	HES4	-0.206371527929851	9.47981404916046e-06	0.567133789154471	0.963094753965026
chr1:940134-940634	HES4	0.293739950092114	1.00817072935575e-10	0.982213557853497	0.963094753965026
chr1:940711-941211	HES4	0.346592809209311	9.89975672951905e-15	0.894969015464015	0.963094753965026
chr1:941520-942020	HES4	0.316992930701877	2.18810269343739e-12	0.971586521255957	0.963094753965026
chr1:943209-943709	HES4	0.402439385851413	6.67234198905294e-20	0.824102013523949	0.963094753965026
chr1:944255-944755	HES4	0.194631527707464	3.17546906910827e-05	0.981130511762822	0.963094753965026
chr1:944767-945267	HES4	0.388808632673511	1.51947464398227e-18	0.88945207285604	0.963094753965026
chr1:965924-966424	HES4	0.419103814711604	1.18800246964548e-21	0.899798459249214	0.963094753965026
chr1:966755-967255	HES4	0.316526680320849	2.37083599767001e-12	0.937279388220226	0.963094753965026
chr1:971338-971838	HES4	0.279626845491891	8.7190674229354e-10	0.712827032830423	0.963094753965026
chr1:999919-1000419	HES4	0.49998462120725	1.08678747768957e-31	0.967222316400143	0.963094753965026
chr1:1000586-1001086	HES4	0.470697508690966	9.74750104440372e-28	0.909796387334953	0.963094753965026
chr1:1005176-1005676	HES4	0.217719592434642	2.74405325405983e-06	0.775756719594658	0.963094753965026
chr1:1013191-1013691	HES4	0.373309615620692	4.45516770519338e-17	0.949354881241642	0.963094753965026
chr1:1024568-1025068	HES4	-0.230794727512974	6.020673043605e-07	0.978655516000829	0.963094753965026
chr1:1031672-1032172	HES4	0.193894371407551	3.41755522050433e-05	0.715128741217909	0.963094753965026
chr1:1051027-1051527	HES4	-0.221329603309128	1.82216062577807e-06	0.585984441807463	0.963094753965026
chr1:1064065-1064565	HES4	0.370876988356063	7.44435368220809e-17	0.976570416831478	0.963094753965026
chr1:1066642-1067142	HES4	0.333268802210084	1.21104782114446e-13	0.787649507449474	0.963094753965026
chr1:1069136-1069636	HES4	-0.210462934121411	6.11246306929535e-06	0.955939801472943	0.963094753965026
chr1:1069819-1070319	HES4	0.44036337964012	4.94710471557712e-24	0.779103802904447	0.963094753965026
chr1:1079444-1079944	HES4	0.242263887620377	1.46991820814959e-07	0.938181612702718	0.963094753965026
chr1:1090988-1091488	HES4	0.185018588568587	8.09110983147988e-05	0.510969844229719	0.963094753965026
chr1:1123487-1123987	HES4	0.26279461034664	9.73626485995539e-09	0.729438134523742	0.963094753965026
chr1:1133281-1133781	HES4	0.274846630567958	1.76056543075796e-09	0.669919572055527	0.963094753965026
chr1:1136758-1137258	HES4	-0.193058224128579	3.71333078344256e-05	0.775014597577744	0.963094753965026
chr1:1150067-1150567	HES4	-0.190614197364002	4.72228945463544e-05	0.845727147727487	0.963094753965026
chr1:1157315-1157815	HES4	0.33743151494586	5.610602381806e-14	0.965223860918046	0.963094753965026
chr1:1173624-1174124	HES4	-0.255389930515655	2.66628336243133e-08	0.852839464315986	0.963094753965026
chr1:1176323-1176823	HES4	-0.19706227972004	2.48720772030762e-05	0.754427304062836	0.963094753965026
chr1:1179781-1180281	HES4	0.256441913582584	2.31532061508157e-08	0.333340867567008	0.963094753965026
chr1:1181348-1181848	HES4	0.238337172604359	2.4020356692647e-07	0.534945659339624	0.963094753965026
chr1:1201465-1201965	HES4	0.329051129080001	2.60686406766713e-13	0.866062044414308	0.963094753965026
chr1:1206344-1206844	HES4	-0.190231409115285	4.9018495173252e-05	0.7158482605338	0.963094753965026
chr1:1207923-1208423	HES4	0.556312484958325	1.78333175512538e-40	0.97419336610725	0.963094753965026
chr1:1208821-1209321	HES4	0.332933901479651	1.28766807140028e-13	0.611195871239946	0.963094753965026
chr1:1212762-1213262	HES4	0.263664632028062	8.63078938426515e-09	0.661724209376354	0.963094753965026
chr1:1215052-1215552	HES4	0.335765491013638	7.64469715827672e-14	0.671772993539395	0.963094753965026
chr1:1230607-1231107	HES4	0.228715258554027	7.71258241237626e-07	0.764928142246332	0.963094753965026
chr1:1236853-1237353	HES4	0.192596979908148	3.8865974596328e-05	0.937215347233994	0.963094753965026
chr1:1240755-1241255	HES4	0.205311533459778	1.0606797425916e-05	0.666983104480986	0.963094753965026
chr1:779620-780120	AGRN	-0.210574182363754	6.03929565218593e-06	0.73989753442203	0.774603497356649
chr1:804644-805144	AGRN	0.212088159045648	5.12188013721901e-06	0.313554086379989	0.774603497356649
chr1:810853-811353	AGRN	0.24882408030214	6.34073709508476e-08	0.333546175434631	0.774603497356649
chr1:817232-817732	AGRN	0.516835905199894	3.7970888114409e-34	0.997378086681358	0.774603497356649
chr1:817865-818365	AGRN	0.331030945104092	1.821787905829e-13	0.932836073910832	0.774603497356649
chr1:827350-827850	AGRN	0.34839263346126	6.99113348518754e-15	0.972283437870826	0.774603497356649
chr1:845596-846096	AGRN	-0.254121743112636	3.1581628235636e-08	0.545058484488896	0.774603497356649
chr1:850294-850794	AGRN	0.187444217651018	6.41911060044003e-05	0.597496750861728	0.774603497356649
chr1:851323-851823	AGRN	0.452682305737775	1.71648718636956e-25	0.744150609331148	0.774603497356649
chr1:855524-856024	AGRN	0.356891303413453	1.31075172056274e-15	0.713322408694506	0.774603497356649
chr1:867464-867964	AGRN	0.258559658188049	1.73931369917088e-08	0.540462601947599	0.774603497356649
chr1:876451-876951	AGRN	0.209662014831588	6.66545044675023e-06	0.475587199336987	0.774603497356649
chr1:890709-891209	AGRN	0.375306691729821	2.91387247946454e-17	0.576498841611573	0.774603497356649
chr1:904486-904986	AGRN	0.191717539226732	4.2380383263434e-05	0.964769923339172	0.774603497356649
chr1:905179-905679	AGRN	0.315520629095786	2.81738046584876e-12	0.779297809421559	0.774603497356649
chr1:909947-910447	AGRN	0.345262818588063	1.27806563045814e-14	0.702260270102277	0.774603497356649
chr1:911109-911609	AGRN	0.320370404996842	1.21810160167719e-12	0.811107343994274	0.774603497356649
chr1:920981-921481	AGRN	0.281102084676771	6.99868373377678e-10	0.906720536437438	0.774603497356649
chr1:923015-923515	AGRN	0.279720681432437	8.59799830000227e-10	0.741909174813057	0.774603497356649
chr1:923594-924094	AGRN	0.465297730551805	4.74496547268079e-27	0.892258574899701	0.774603497356649
chr1:925427-925927	AGRN	0.332107023064285	1.49770877603069e-13	0.837469627620501	0.774603497356649
chr1:927728-928228	AGRN	0.183199265322599	9.60345612024229e-05	0.561694072441657	0.774603497356649
chr1:933996-934496	AGRN	-0.302106045615462	2.64490100011871e-11	0.567133789154471	0.774603497356649
chr1:938013-938513	AGRN	0.191794597874641	4.20611437856493e-05	0.927070501591607	0.774603497356649
chr1:939027-939527	AGRN	-0.198258469394735	2.20308598831443e-05	0.748761560339794	0.774603497356649
chr1:940134-940634	AGRN	0.382195800277437	6.5711647313923e-18	0.982213557853497	0.774603497356649
chr1:940711-941211	AGRN	0.374695045923103	3.31947870569761e-17	0.894969015464015	0.774603497356649
chr1:941520-942020	AGRN	0.402427960736697	6.69012080178885e-20	0.971586521255957	0.774603497356649
chr1:943209-943709	AGRN	0.349614799493645	5.51450970351699e-15	0.824102013523949	0.774603497356649
chr1:944255-944755	AGRN	0.294292042876876	9.24081602005516e-11	0.981130511762822	0.774603497356649
chr1:944767-945267	AGRN	0.410219809376325	1.04672514315582e-20	0.88945207285604	0.774603497356649
chr1:965924-966424	AGRN	0.422467836348532	5.12420427374133e-22	0.899798459249214	0.774603497356649
chr1:966755-967255	AGRN	0.353033817117975	2.82094938873752e-15	0.937279388220226	0.774603497356649
chr1:970371-970871	AGRN	-0.197737840297813	2.32282361500834e-05	0.558439283494378	0.774603497356649
chr1:999919-1000419	AGRN	0.45372099314123	1.28471445124338e-25	0.967222316400143	0.774603497356649
chr1:1000586-1001086	AGRN	0.401295693678915	8.72227124071878e-20	0.909796387334953	0.774603497356649
chr1:1001741-1002241	AGRN	0.191318016561836	4.40799768443056e-05	0.919067261871127	0.774603497356649
chr1:1005176-1005676	AGRN	0.301419037609096	2.95766191102072e-11	0.775756719594658	0.774603497356649
chr1:1013191-1013691	AGRN	0.423123009234253	4.34486959955884e-22	0.949354881241642	0.774603497356649
chr1:1019288-1019788	AGRN	0.202491067378444	1.42537450057859e-05	0.97938822022565	0.774603497356649
chr1:1020984-1021484	AGRN	0.310817169865873	6.26235301360169e-12	0.917195004803074	0.774603497356649
chr1:1024568-1025068	AGRN	-0.358414367589639	9.65514359568903e-16	0.978655516000829	0.774603497356649
chr1:1032936-1033436	AGRN	-0.199451894940796	1.9506415548353e-05	0.982976399013015	0.774603497356649
chr1:1033595-1034095	AGRN	-0.260889597345198	1.26577361637107e-08	0.832163643555405	0.774603497356649
chr1:1034379-1034879	AGRN	-0.217941807362558	2.67647083152703e-06	0.686363037049594	0.774603497356649
chr1:1040602-1041102	AGRN	0.215076482247676	3.68621239818465e-06	0.965698517639525	0.774603497356649
chr1:1051027-1051527	AGRN	-0.31162412895757	5.46582487902095e-12	0.585984441807463	0.774603497356649
chr1:1058743-1059243	AGRN	0.219978046670265	2.12611205363753e-06	0.812725320675821	0.774603497356649
chr1:1059406-1059906	AGRN	0.201714239887004	1.54502086548885e-05	0.958919590891111	0.774603497356649
chr1:1064065-1064565	AGRN	0.440386908892026	4.91618312439034e-24	0.976570416831478	0.774603497356649
chr1:1066642-1067142	AGRN	0.314677964921617	3.25466247424611e-12	0.787649507449474	0.774603497356649
chr1:1068514-1069014	AGRN	-0.262681908043461	9.8893706500035e-09	0.930643611911623	0.774603497356649
chr1:1069136-1069636	AGRN	-0.264640073929714	7.53638134265076e-09	0.955939801472943	0.774603497356649
chr1:1069819-1070319	AGRN	0.355720107931986	1.65577428184893e-15	0.779103802904447	0.774603497356649
chr1:1079444-1079944	AGRN	0.26804311988553	4.67369152965055e-09	0.938181612702718	0.774603497356649
chr1:1091531-1092031	AGRN	-0.264366360299512	7.82940221042962e-09	0.815804938690173	0.774603497356649
chr1:1092204-1092704	AGRN	-0.215397999567986	3.55724610287753e-06	0.551168747998719	0.774603497356649
chr1:1116574-1117074	AGRN	0.216610702397891	3.10769991836279e-06	0.847716185417491	0.774603497356649
chr1:1123487-1123987	AGRN	0.308746394618631	8.86195727101637e-12	0.729438134523742	0.774603497356649
chr1:1124206-1124706	AGRN	0.251458523941695	4.49203872655328e-08	0.756830724604924	0.774603497356649
chr1:1133281-1133781	AGRN	0.329531846666451	2.39030675340587e-13	0.669919572055527	0.774603497356649
chr1:1136758-1137258	AGRN	-0.295240038921985	7.95666869928118e-11	0.775014597577744	0.774603497356649
chr1:1143896-1144396	AGRN	-0.231482001146361	5.54476916034423e-07	0.55928876834115	0.774603497356649
chr1:1150067-1150567	AGRN	-0.209895683737749	6.4992005552202e-06	0.845727147727487	0.774603497356649
chr1:1157315-1157815	AGRN	0.481289878204235	4.0122397115972e-29	0.965223860918046	0.774603497356649
chr1:1162527-1163027	AGRN	-0.256068319674522	2.43455894537638e-08	0.891584260985855	0.774603497356649
chr1:1173624-1174124	AGRN	-0.257288346174549	2.06575340952751e-08	0.852839464315986	0.774603497356649
chr1:1176323-1176823	AGRN	-0.234156675789052	4.0139253916932e-07	0.754427304062836	0.774603497356649
chr1:1179781-1180281	AGRN	0.185748530318435	7.54971187000618e-05	0.333340867567008	0.774603497356649
chr1:1181348-1181848	AGRN	0.238054311126489	2.4878874472643e-07	0.534945659339624	0.774603497356649
chr1:1187924-1188424	AGRN	0.264010337400327	8.22646320365854e-09	0.380799005481155	0.774603497356649
chr1:1201465-1201965	AGRN	0.408335819298128	1.64639696371487e-20	0.866062044414308	0.774603497356649
chr1:1207923-1208423	AGRN	0.620267140160421	9.63112419041961e-53	0.97419336610725	0.774603497356649
chr1:1208821-1209321	AGRN	0.420210196139258	9.01838498444694e-22	0.611195871239946	0.774603497356649
chr1:1212762-1213262	AGRN	0.337157441120681	5.90372742532074e-14	0.661724209376354	0.774603497356649
chr1:1215052-1215552	AGRN	0.383077502526561	5.41665681919562e-18	0.671772993539395	0.774603497356649
chr1:1217806-1218306	AGRN	0.206446818460556	9.4046499054717e-06	0.620837806784577	0.774603497356649
chr1:1230607-1231107	AGRN	0.274364475117922	1.88846772456716e-09	0.764928142246332	0.774603497356649
chr1:1240755-1241255	AGRN	0.259919692589745	1.44524541349182e-08	0.666983104480986	0.774603497356649
chr1:1250097-1250597	AGRN	0.323175768020233	7.44363160967881e-13	0.877649695805315	0.774603497356649
chr1:1258578-1259078	AGRN	-0.196137781653162	2.73008566583421e-05	0.950622516057335	0.774603497356649
chr1:1264809-1265309	AGRN	0.367683599879845	1.45162879154145e-16	0.998180482567667	0.774603497356649
chr1:1265705-1266205	AGRN	0.337534515371867	5.50437641851248e-14	0.49919948767211	0.774603497356649
chr1:872915-873415	RNF223	0.202169296080448	1.47389531918208e-05	0.394601721572395	0.263826758845059
chr1:923015-923515	RNF223	0.518956535551404	1.82227238406441e-34	0.741909174813057	0.263826758845059
chr1:927728-928228	RNF223	0.45618885631205	6.43003811470363e-26	0.561694072441657	0.263826758845059
chr1:938013-938513	RNF223	0.243213382126672	1.30361782526059e-07	0.927070501591607	0.263826758845059
chr1:940711-941211	RNF223	0.244310478502128	1.13376322132408e-07	0.894969015464015	0.263826758845059
chr1:943209-943709	RNF223	0.266929386833686	5.4692730764663e-09	0.824102013523949	0.263826758845059
chr1:959589-960089	RNF223	0.232073782188283	5.16393897572796e-07	0.805388860635513	0.263826758845059
chr1:971338-971838	RNF223	0.619419236870651	1.46285804431069e-52	0.712827032830423	0.263826758845059
chr1:984079-984579	RNF223	0.250812509627575	4.89058569111984e-08	0.844958655892712	0.263826758845059
chr1:998731-999231	RNF223	0.238878299411849	2.2458363115255e-07	0.943988623307152	0.263826758845059
chr1:999337-999837	RNF223	0.283352283343096	4.99343460834321e-10	0.780718012469157	0.263826758845059
chr1:999919-1000419	RNF223	0.264888354415602	7.27969437134207e-09	0.967222316400143	0.263826758845059
chr1:1001237-1001737	RNF223	0.213873175797927	4.21039044023234e-06	0.701798798289729	0.263826758845059
chr1:1006516-1007016	RNF223	0.199430942653229	1.95480225271731e-05	0.619711438850276	0.263826758845059
chr1:1014232-1014732	RNF223	0.215912990082343	3.35926047989029e-06	0.813241415682507	0.263826758845059
chr1:1020004-1020504	RNF223	0.290220840668605	1.74662951662787e-10	0.880991128439849	0.263826758845059
chr1:1024568-1025068	RNF223	0.22734977041247	9.06137303606099e-07	0.978655516000829	0.263826758845059
chr1:1025072-1025572	RNF223	0.527098314297566	1.03505963881379e-35	0.82932323746021	0.263826758845059
chr1:1025891-1026391	RNF223	0.590908857971449	9.06472043560787e-47	0.844990676385828	0.263826758845059
chr1:1031672-1032172	RNF223	0.643726459931029	5.37368686064518e-58	0.715128741217909	0.263826758845059
chr1:1032936-1033436	RNF223	0.319071099334333	1.52745556481057e-12	0.982976399013015	0.263826758845059
chr1:1033595-1034095	RNF223	0.4502782814385	3.34424059274359e-25	0.832163643555405	0.263826758845059
chr1:1034379-1034879	RNF223	0.204847334190006	1.11384871657407e-05	0.686363037049594	0.263826758845059
chr1:1039769-1040269	RNF223	0.455451390957541	7.91231044315999e-26	0.762029345840161	0.263826758845059
chr1:1048777-1049277	RNF223	0.237300907365879	2.7306999946553e-07	0.606839200617807	0.263826758845059
chr1:1061976-1062476	RNF223	0.197103175172181	2.47691925334831e-05	0.770294400180822	0.263826758845059
chr1:1066642-1067142	RNF223	0.186243666358741	7.20102609249459e-05	0.787649507449474	0.263826758845059
chr1:1068514-1069014	RNF223	0.49183047710775	1.49943439937158e-30	0.930643611911623	0.263826758845059
chr1:1069136-1069636	RNF223	0.352720824706306	3.00016041714793e-15	0.955939801472943	0.263826758845059
chr1:1069819-1070319	RNF223	0.318776382149749	1.60750085675057e-12	0.779103802904447	0.263826758845059
chr1:1074079-1074579	RNF223	0.322266793657473	8.73741587592181e-13	0.932596861991675	0.263826758845059
chr1:1090988-1091488	RNF223	0.522796106635048	4.75930866660426e-35	0.510969844229719	0.263826758845059
chr1:1091531-1092031	RNF223	0.185009276348709	8.09814318062335e-05	0.815804938690173	0.263826758845059
chr1:1135920-1136420	RNF223	0.242137760034089	1.49345112336033e-07	0.44738844625266	0.263826758845059
chr1:1136758-1137258	RNF223	0.302787480956403	2.36725700126468e-11	0.775014597577744	0.263826758845059
chr1:1137531-1138031	RNF223	0.215277876667376	3.6048293174745e-06	0.843016707163173	0.263826758845059
chr1:1144425-1144925	RNF223	0.340665312738659	3.06136563845405e-14	0.736816032849259	0.263826758845059
chr1:1145015-1145515	RNF223	0.259227438569315	1.58825777463777e-08	0.510244674238572	0.263826758845059
chr1:1148508-1149008	RNF223	0.231696744885831	5.40363946450007e-07	0.566393550695975	0.263826758845059
chr1:1150067-1150567	RNF223	0.31620248715137	2.50673211792347e-12	0.845727147727487	0.263826758845059
chr1:1167281-1167781	RNF223	0.269959448949272	3.55994931932841e-09	0.641266881392326	0.263826758845059
chr1:1178745-1179245	RNF223	0.333407184250037	1.18071514125299e-13	0.337963119926165	0.263826758845059
chr1:1179781-1180281	RNF223	0.376227179944976	2.39283403643014e-17	0.333340867567008	0.263826758845059
chr1:1180323-1180823	RNF223	0.25757323545535	1.98782579408992e-08	0.507905294682715	0.263826758845059
chr1:1181348-1181848	RNF223	0.247187374774474	7.83855523320849e-08	0.534945659339624	0.263826758845059
chr1:1191676-1192176	RNF223	0.27129149000147	2.94318480285183e-09	0.755286206701701	0.263826758845059
chr1:1222170-1222670	RNF223	0.219968388572524	2.12845528825925e-06	0.615134391893165	0.263826758845059
chr1:1231836-1232336	RNF223	0.24556280514337	9.66027683484404e-08	0.99080258424215	0.263826758845059
chr1:1232418-1232918	RNF223	0.251652479542071	4.37885733274579e-08	0.82139910719331	0.263826758845059
chr1:1236853-1237353	RNF223	0.429259377231333	9.10070464316013e-23	0.937215347233994	0.263826758845059
chr1:1237366-1237866	RNF223	0.192271123695133	4.01344975175815e-05	0.842773728127178	0.263826758845059
chr1:1238005-1238505	RNF223	0.264448889895305	7.74007609160134e-09	0.694091277240964	0.263826758845059
chr1:1256321-1256821	RNF223	0.44807805018556	6.1304549690394e-25	0.74454238948221	0.263826758845059
chr1:1264809-1265309	RNF223	-0.188333547074997	5.89171564919217e-05	0.998180482567667	0.263826758845059
chr1:1273638-1274138	RNF223	0.267304428846943	5.18721480444774e-09	0.974215968808273	0.263826758845059
chr1:1282838-1283338	RNF223	0.313877148092516	3.73076986231668e-12	0.701859072159123	0.263826758845059
chr1:1285570-1286070	RNF223	0.434240198222871	2.49855795698689e-23	0.671769226422558	0.263826758845059
chr1:1291789-1292289	RNF223	0.202704647150353	1.39406290973819e-05	0.892414910248441	0.263826758845059
chr1:1293258-1293758	RNF223	0.423444893335678	4.00645964606701e-22	0.898231338644968	0.263826758845059
chr1:1293770-1294270	RNF223	0.377082472949987	1.99129815783682e-17	0.979802603077734	0.263826758845059
chr1:1299963-1300463	RNF223	0.191085079966682	4.50973858893906e-05	0.727358686029647	0.263826758845059
chr1:1303218-1303718	RNF223	0.215312506325997	3.59112816559597e-06	0.739665856736547	0.263826758845059
chr1:1307371-1307871	RNF223	0.343758915305795	1.70372394819854e-14	0.919709555291857	0.263826758845059
chr1:1309026-1309526	RNF223	0.298434078769818	4.78626793334586e-11	0.821402874310147	0.263826758845059
chr1:1315378-1315878	RNF223	0.300163309625821	3.62443396768417e-11	0.836533499086474	0.263826758845059
chr1:1315994-1316494	RNF223	0.298662613613908	4.61435399783553e-11	0.65715092953608	0.263826758845059
chr1:906705-907205	C1orf159	0.420728517073603	7.92386292410283e-22	0.957866681735134	0.372610817405449
chr1:911109-911609	C1orf159	0.256258439389937	2.37318700889407e-08	0.811107343994274	0.372610817405449
chr1:927728-928228	C1orf159	0.254624961264632	2.95330443630762e-08	0.561694072441657	0.372610817405449
chr1:938013-938513	C1orf159	0.292714326657828	1.18406121337818e-10	0.927070501591607	0.372610817405449
chr1:941520-942020	C1orf159	0.188351099084064	5.88180470269226e-05	0.971586521255957	0.372610817405449
chr1:965924-966424	C1orf159	0.220397817601087	2.02682277548342e-06	0.899798459249214	0.372610817405449
chr1:971338-971838	C1orf159	0.245268444816932	1.0030875197923e-07	0.712827032830423	0.372610817405449
chr1:975963-976463	C1orf159	0.25262336934887	3.85245429381581e-08	0.913322408694506	0.372610817405449
chr1:998731-999231	C1orf159	0.340578194257807	3.11217902320076e-14	0.943988623307152	0.372610817405449
chr1:1014232-1014732	C1orf159	-0.20330082306033	1.31015626266105e-05	0.813241415682507	0.372610817405449
chr1:1025072-1025572	C1orf159	0.232216148172561	5.07603435420775e-07	0.82932323746021	0.372610817405449
chr1:1025891-1026391	C1orf159	0.345699671415995	1.17530820671692e-14	0.844990676385828	0.372610817405449
chr1:1061976-1062476	C1orf159	0.26302024615315	9.43753802370633e-09	0.770294400180822	0.372610817405449
chr1:1066642-1067142	C1orf159	0.390774723496773	9.77229243964913e-19	0.787649507449474	0.372610817405449
chr1:1069819-1070319	C1orf159	0.301693049898853	2.82844092006247e-11	0.779103802904447	0.372610817405449
chr1:1079444-1079944	C1orf159	0.245949064925424	9.19287455718341e-08	0.938181612702718	0.372610817405449
chr1:1090988-1091488	C1orf159	0.21631317177412	3.21268504919414e-06	0.510969844229719	0.372610817405449
chr1:1135362-1135862	C1orf159	0.261641561530535	1.1414897928589e-08	0.534354221996195	0.372610817405449
chr1:1191676-1192176	C1orf159	0.291235811090929	1.49184842925188e-10	0.755286206701701	0.372610817405449
chr1:1222170-1222670	C1orf159	0.229988263019909	6.62948257115758e-07	0.615134391893165	0.372610817405449
chr1:1236853-1237353	C1orf159	0.476217137060713	1.87612456149673e-28	0.937215347233994	0.372610817405449
chr1:1237366-1237866	C1orf159	0.360761988201026	6.0091532912083e-16	0.842773728127178	0.372610817405449
chr1:1238005-1238505	C1orf159	0.373711153005837	4.09140270217737e-17	0.694091277240964	0.372610817405449
chr1:1256321-1256821	C1orf159	0.317255355830282	2.09129832226437e-12	0.74454238948221	0.372610817405449
chr1:1282025-1282525	C1orf159	0.236140184976503	3.15010205435313e-07	0.881405511291933	0.372610817405449
chr1:1282838-1283338	C1orf159	0.31098347717398	6.08930999150134e-12	0.701859072159123	0.372610817405449
chr1:1283712-1284212	C1orf159	0.271070848014925	3.0375336586461e-09	0.767985157559662	0.372610817405449
chr1:1303218-1303718	C1orf159	0.298865046106339	4.4670721852455e-11	0.739665856736547	0.372610817405449
chr1:1305491-1305991	C1orf159	0.370576706794753	7.92894857250622e-17	0.972051760185342	0.372610817405449
chr1:1307371-1307871	C1orf159	0.18689657439778	6.76511730202374e-05	0.919709555291857	0.372610817405449
chr1:1330661-1331161	C1orf159	0.225773387188497	1.09006200953604e-06	0.751826109886798	0.372610817405449
chr1:1337060-1337560	C1orf159	0.282518621032853	5.66126506306633e-10	0.678141304552561	0.372610817405449
chr1:1340140-1340640	C1orf159	0.210828595753695	5.87480018755765e-06	0.695669699195721	0.372610817405449
chr1:1343920-1344420	C1orf159	0.376218049560528	2.39757145467972e-17	0.674645420127705	0.372610817405449
chr1:1344753-1345253	C1orf159	0.432231395037173	4.22066532161935e-23	0.979333597031512	0.372610817405449
chr1:1345822-1346322	C1orf159	0.449007352303209	4.74754220039322e-25	0.860767361699723	0.372610817405449
chr1:1347850-1348350	C1orf159	0.215341537861531	3.57964252132202e-06	0.790597276374527	0.372610817405449
chr1:1351356-1351856	C1orf159	-0.194117642435748	3.34228549207032e-05	0.733685558757605	0.372610817405449
chr1:1356687-1357187	C1orf159	0.348349993908644	7.04920527307035e-15	0.809235086926221	0.372610817405449
chr1:1358361-1358861	C1orf159	0.19843188229073	2.16446950196798e-05	0.988016801341094	0.372610817405449
chr1:959062-959562	TNFRSF18	0.240801902244104	1.76684179390558e-07	0.972795765760675	0.564406262708418
chr1:965924-966424	TNFRSF18	0.220891894707505	1.91575339554405e-06	0.899798459249214	0.564406262708418
chr1:966755-967255	TNFRSF18	0.336207234732457	7.04349928380528e-14	0.937279388220226	0.564406262708418
chr1:998731-999231	TNFRSF18	-0.190899433901946	4.5923123262283e-05	0.943988623307152	0.564406262708418
chr1:999919-1000419	TNFRSF18	0.445312587629575	1.30390595203431e-24	0.967222316400143	0.564406262708418
chr1:1000586-1001086	TNFRSF18	0.415471492316043	2.91408998984271e-21	0.909796387334953	0.564406262708418
chr1:1001741-1002241	TNFRSF18	0.264309088198783	7.89200905013808e-09	0.919067261871127	0.564406262708418
chr1:1005176-1005676	TNFRSF18	0.376953197685345	2.04733598405689e-17	0.775756719594658	0.564406262708418
chr1:1013191-1013691	TNFRSF18	0.372934470461382	4.82438001171842e-17	0.949354881241642	0.564406262708418
chr1:1019288-1019788	TNFRSF18	0.34573565330269	1.16717811971078e-14	0.97938822022565	0.564406262708418
chr1:1020984-1021484	TNFRSF18	0.195168246766887	3.00933751524164e-05	0.917195004803074	0.564406262708418
chr1:1024568-1025068	TNFRSF18	-0.307452120019745	1.09925348671162e-11	0.978655516000829	0.564406262708418
chr1:1040602-1041102	TNFRSF18	0.298608182620514	4.65454660358361e-11	0.965698517639525	0.564406262708418
chr1:1051027-1051527	TNFRSF18	-0.329003983378981	2.62914834965103e-13	0.585984441807463	0.564406262708418
chr1:1058743-1059243	TNFRSF18	0.20971768036588	6.62542937415171e-06	0.812725320675821	0.564406262708418
chr1:1059406-1059906	TNFRSF18	0.340855988179141	2.95349132171338e-14	0.958919590891111	0.564406262708418
chr1:1064065-1064565	TNFRSF18	0.494888450604067	5.64966748504486e-31	0.976570416831478	0.564406262708418
chr1:1068514-1069014	TNFRSF18	-0.270273250412663	3.40435224415957e-09	0.930643611911623	0.564406262708418
chr1:1074079-1074579	TNFRSF18	-0.429135580336126	9.39431375976723e-23	0.932596861991675	0.564406262708418
chr1:1091531-1092031	TNFRSF18	-0.352625788687918	3.05679869259788e-15	0.815804938690173	0.564406262708418
chr1:1092204-1092704	TNFRSF18	-0.249870920048809	5.53145168519796e-08	0.551168747998719	0.564406262708418
chr1:1092861-1093361	TNFRSF18	-0.271455748620995	2.87470659505193e-09	0.456356067883445	0.564406262708418
chr1:1094785-1095285	TNFRSF18	-0.297203939569226	5.82637630072949e-11	0.493618504077904	0.564406262708418
chr1:1115959-1116459	TNFRSF18	0.40019865627097	1.12696689339744e-19	0.996779115104255	0.564406262708418
chr1:1116574-1117074	TNFRSF18	0.292980201880513	1.13583694662294e-10	0.847716185417491	0.564406262708418
chr1:1122034-1122534	TNFRSF18	0.243021441013938	1.33563481323465e-07	0.916582848317041	0.564406262708418
chr1:1123487-1123987	TNFRSF18	0.390192781491402	1.11408296133929e-18	0.729438134523742	0.564406262708418
chr1:1124206-1124706	TNFRSF18	0.408188491306592	1.70548207486704e-20	0.756830724604924	0.564406262708418
chr1:1133281-1133781	TNFRSF18	0.299921644977009	3.76837209034362e-11	0.669919572055527	0.564406262708418
chr1:1137531-1138031	TNFRSF18	-0.302019704858312	2.68227841940375e-11	0.843016707163173	0.564406262708418
chr1:1143896-1144396	TNFRSF18	-0.255070507952389	2.78276432736344e-08	0.55928876834115	0.564406262708418
chr1:1150067-1150567	TNFRSF18	-0.405706638582575	3.08265843849033e-20	0.845727147727487	0.564406262708418
chr1:1157315-1157815	TNFRSF18	0.466024184911486	3.84242849810796e-27	0.965223860918046	0.564406262708418
chr1:1162527-1163027	TNFRSF18	-0.296656588248495	6.35692934702789e-11	0.891584260985855	0.564406262708418
chr1:1167281-1167781	TNFRSF18	-0.252626845880066	3.85068619608996e-08	0.641266881392326	0.564406262708418
chr1:1173624-1174124	TNFRSF18	-0.266835247826382	5.54210065230338e-09	0.852839464315986	0.564406262708418
chr1:1187924-1188424	TNFRSF18	0.385848348437097	2.93934475681701e-18	0.380799005481155	0.564406262708418
chr1:1191676-1192176	TNFRSF18	-0.349183941135275	5.99641889456273e-15	0.755286206701701	0.564406262708418
chr1:1201465-1201965	TNFRSF18	0.586640263312237	5.96003635948721e-46	0.866062044414308	0.564406262708418
chr1:1207923-1208423	TNFRSF18	0.581241085592464	6.1975096323824e-45	0.97419336610725	0.564406262708418
chr1:1208821-1209321	TNFRSF18	0.428333615160404	1.15413391147022e-22	0.611195871239946	0.564406262708418
chr1:1212762-1213262	TNFRSF18	0.373875181432406	3.95155856729118e-17	0.661724209376354	0.564406262708418
chr1:1215052-1215552	TNFRSF18	0.363295363418223	3.58764630870692e-16	0.671772993539395	0.564406262708418
chr1:1222170-1222670	TNFRSF18	-0.240947517739777	1.73485910526096e-07	0.615134391893165	0.564406262708418
chr1:1230607-1231107	TNFRSF18	0.26934097940111	3.88765791130532e-09	0.764928142246332	0.564406262708418
chr1:1231301-1231801	TNFRSF18	0.24721882386402	7.80679981807853e-08	0.842251982445236	0.564406262708418
chr1:1231836-1232336	TNFRSF18	0.231149524083882	5.77017851700932e-07	0.99080258424215	0.564406262708418
chr1:1240755-1241255	TNFRSF18	0.350174994298733	4.94348935705166e-15	0.666983104480986	0.564406262708418
chr1:1250097-1250597	TNFRSF18	0.323974827012435	6.46367455142467e-13	0.877649695805315	0.564406262708418
chr1:1256321-1256821	TNFRSF18	-0.293380545783962	1.06676858589699e-10	0.74454238948221	0.564406262708418
chr1:1258578-1259078	TNFRSF18	-0.471255001409797	8.2643449882667e-28	0.950622516057335	0.564406262708418
chr1:1261199-1261699	TNFRSF18	-0.336510791820467	6.6569688061332e-14	0.778721440545479	0.564406262708418
chr1:1264809-1265309	TNFRSF18	0.512000871086865	1.98943075798717e-33	0.998180482567667	0.564406262708418
chr1:1265705-1266205	TNFRSF18	0.211680078633156	5.3550537630452e-06	0.49919948767211	0.564406262708418
chr1:1270744-1271244	TNFRSF18	0.490303765832136	2.43222966089015e-30	0.783739240172534	0.564406262708418
chr1:1273638-1274138	TNFRSF18	0.268273188390041	4.52342665275667e-09	0.974215968808273	0.564406262708418
chr1:1274180-1274680	TNFRSF18	0.23662531592148	2.96791320441549e-07	0.832689156354184	0.564406262708418
chr1:1282025-1282525	TNFRSF18	0.319959197351486	1.30873537496074e-12	0.881405511291933	0.564406262708418
chr1:1283712-1284212	TNFRSF18	-0.225581767233719	1.11471860879739e-06	0.767985157559662	0.564406262708418
chr1:1291118-1291618	TNFRSF18	-0.35263998252049	3.04824673344848e-15	0.824921361436025	0.564406262708418
chr1:1293770-1294270	TNFRSF18	-0.189850489736438	5.08690786594269e-05	0.979802603077734	0.564406262708418
chr1:1299011-1299511	TNFRSF18	-0.252664637083285	3.83160219024487e-08	0.864611704432013	0.564406262708418
chr1:1299963-1300463	TNFRSF18	-0.220946389290717	1.90380215585399e-06	0.727358686029647	0.564406262708418
chr1:1303218-1303718	TNFRSF18	-0.183986208473289	8.91903902043437e-05	0.739665856736547	0.564406262708418
chr1:1304606-1305106	TNFRSF18	0.439783632979121	5.77548603713809e-24	0.963389275018365	0.564406262708418
chr1:1307371-1307871	TNFRSF18	0.237649084790146	2.61596070608023e-07	0.919709555291857	0.564406262708418
chr1:1308139-1308639	TNFRSF18	0.370634013364306	7.83407882734591e-17	0.993275696445725	0.564406262708418
chr1:1309026-1309526	TNFRSF18	-0.200847669761136	1.69016726650796e-05	0.821402874310147	0.564406262708418
chr1:1315378-1315878	TNFRSF18	-0.378049972612907	1.61690963149857e-17	0.836533499086474	0.564406262708418
chr1:1315994-1316494	TNFRSF18	-0.259717854384602	1.48548956392635e-08	0.65715092953608	0.564406262708418
chr1:1318185-1318685	TNFRSF18	0.367737265274253	1.43556354041332e-16	0.962163078487879	0.564406262708418
chr1:1324454-1324954	TNFRSF18	0.184911800701677	8.17291128369387e-05	0.962490817652709	0.564406262708418
chr1:1326450-1326950	TNFRSF18	-0.358612236654286	9.27774770285909e-16	0.729170669228306	0.564406262708418
chr1:1334839-1335339	TNFRSF18	-0.263444026351899	8.89896462345409e-09	0.822992597615415	0.564406262708418
chr1:1337663-1338163	TNFRSF18	-0.36218426455042	4.5004242103688e-16	0.880729313819668	0.564406262708418
chr1:1338713-1339213	TNFRSF18	-0.222811575024587	1.53709614018612e-06	0.693115593980147	0.564406262708418
chr1:1340140-1340640	TNFRSF18	-0.242735465703772	1.38487194664258e-07	0.695669699195721	0.564406262708418
chr1:1349138-1349638	TNFRSF18	0.23545900049874	3.42419632426617e-07	0.948537416887985	0.564406262708418
chr1:1349673-1350173	TNFRSF18	0.310621125247333	6.47206103230782e-12	0.908054095797781	0.564406262708418
chr1:1353707-1354207	TNFRSF18	-0.395438522764669	3.38565127633206e-19	0.797570209640052	0.564406262708418
chr1:1358361-1358861	TNFRSF18	0.275280968368644	1.65264247004058e-09	0.988016801341094	0.564406262708418
chr1:1358930-1359430	TNFRSF18	0.451316043441699	2.50901730933651e-25	0.921190032208849	0.564406262708418
chr1:1359658-1360158	TNFRSF18	0.4742688815102	3.36704007258686e-28	0.937467744062082	0.564406262708418
chr1:1360498-1360998	TNFRSF18	0.595800351420798	1.01066525154177e-47	0.994275865965983	0.564406262708418
chr1:1361928-1362428	TNFRSF18	0.507530943402216	8.97725033688147e-33	0.915774801755476	0.564406262708418
chr1:1364175-1364675	TNFRSF18	-0.286141058471995	3.27116686400601e-10	0.63197340415513	0.564406262708418
chr1:1375147-1375647	TNFRSF18	0.306796921091957	1.2254094484601e-11	0.995266617694148	0.564406262708418
chr1:1376252-1376752	TNFRSF18	-0.241979358119894	1.52361107349408e-07	0.769492004294513	0.564406262708418
chr1:1399250-1399750	TNFRSF18	0.352522963559355	3.11922461046227e-15	0.991746247009851	0.564406262708418
chr1:1401922-1402422	TNFRSF18	-0.321044827161799	1.08275607728784e-12	0.847670980015445	0.564406262708418
chr1:1407057-1407557	TNFRSF18	0.321559780983891	9.89261878564809e-13	0.954193742818934	0.564406262708418
chr1:1410145-1410645	TNFRSF18	-0.610592297543293	1.05340939437928e-50	0.989651730048407	0.564406262708418
chr1:1417325-1417825	TNFRSF18	-0.239811685629172	1.99967685660164e-07	0.54038349249402	0.564406262708418
chr1:1421093-1421593	TNFRSF18	-0.270090641348034	3.49424828143221e-09	0.713599291782035	0.564406262708418
chr1:1425575-1426075	TNFRSF18	-0.48897481916986	3.69640465367829e-30	0.900986984611328	0.564406262708418
chr1:1426890-1427390	TNFRSF18	-0.524631347883549	2.48919355207227e-35	0.980684108417623	0.564406262708418
chr1:1433111-1433611	TNFRSF18	-0.480148134055997	5.69060102314435e-29	0.974556892882033	0.564406262708418
chr1:1435430-1435930	TNFRSF18	0.367935279018072	1.37779153528936e-16	0.945165847318755	0.564406262708418
chr1:1439562-1440062	TNFRSF18	-0.242502537675534	1.42624483022945e-07	0.791009775668192	0.564406262708418
chr1:1441501-1442001	TNFRSF18	-0.216348222462339	3.20014306995196e-06	0.739562261023526	0.564406262708418
chr1:1453830-1454330	TNFRSF18	-0.384002444038451	4.41942525843645e-18	0.734120660752293	0.564406262708418
chr1:1455246-1455746	TNFRSF18	-0.248794117183965	6.36531919799086e-08	0.52482341639826	0.564406262708418
chr1:1455844-1456344	TNFRSF18	-0.215818840126896	3.39470527531739e-06	0.418453221826675	0.564406262708418
chr1:975963-976463	TNFRSF4	-0.190642356552765	4.70932342718873e-05	0.913322408694506	0.490646604310695
chr1:999919-1000419	TNFRSF4	0.275090016668164	1.69921940160506e-09	0.967222316400143	0.490646604310695
chr1:1000586-1001086	TNFRSF4	0.281749850366351	6.35350531090212e-10	0.909796387334953	0.490646604310695
chr1:1005176-1005676	TNFRSF4	0.20280978018495	1.37888473110989e-05	0.775756719594658	0.490646604310695
chr1:1013191-1013691	TNFRSF4	0.196614056308631	2.60221999802697e-05	0.949354881241642	0.490646604310695
chr1:1024568-1025068	TNFRSF4	-0.304179920612134	1.88547854170418e-11	0.978655516000829	0.490646604310695
chr1:1025072-1025572	TNFRSF4	-0.228192747335827	8.20364011917817e-07	0.82932323746021	0.490646604310695
chr1:1033595-1034095	TNFRSF4	-0.222944753004511	1.51371813484719e-06	0.832163643555405	0.490646604310695
chr1:1068514-1069014	TNFRSF4	-0.246104640341445	9.01071639571437e-08	0.930643611911623	0.490646604310695
chr1:1069136-1069636	TNFRSF4	-0.289281815933125	2.02005011488529e-10	0.955939801472943	0.490646604310695
chr1:1074079-1074579	TNFRSF4	-0.23320826358422	4.50337153641811e-07	0.932596861991675	0.490646604310695
chr1:1091531-1092031	TNFRSF4	-0.239614253346814	2.04947994302915e-07	0.815804938690173	0.490646604310695
chr1:1136758-1137258	TNFRSF4	-0.236074841426931	3.17546219591301e-07	0.775014597577744	0.490646604310695
chr1:1150067-1150567	TNFRSF4	-0.205244637370984	1.06818129523357e-05	0.845727147727487	0.490646604310695
chr1:1157315-1157815	TNFRSF4	0.275157563965332	1.68260969947484e-09	0.965223860918046	0.490646604310695
chr1:1162527-1163027	TNFRSF4	-0.202569180416638	1.4138447826224e-05	0.891584260985855	0.490646604310695
chr1:1173624-1174124	TNFRSF4	-0.185307492699029	7.87249725364253e-05	0.852839464315986	0.490646604310695
chr1:1176323-1176823	TNFRSF4	-0.186282558537697	7.17461535498197e-05	0.754427304062836	0.490646604310695
chr1:1187924-1188424	TNFRSF4	0.20001614763194	1.84104122080635e-05	0.380799005481155	0.490646604310695
chr1:1201465-1201965	TNFRSF4	0.271626346846034	2.80508769795016e-09	0.866062044414308	0.490646604310695
chr1:1207923-1208423	TNFRSF4	0.392424998185962	6.72949355419083e-19	0.97419336610725	0.490646604310695
chr1:1208821-1209321	TNFRSF4	0.451919312278954	2.1225567115138e-25	0.611195871239946	0.490646604310695
chr1:1212762-1213262	TNFRSF4	0.321815934472637	9.45790970527253e-13	0.661724209376354	0.490646604310695
chr1:1215052-1215552	TNFRSF4	0.558723920000474	6.8626380907322e-41	0.671772993539395	0.490646604310695
chr1:1217806-1218306	TNFRSF4	0.224232892270479	1.30432389499345e-06	0.620837806784577	0.490646604310695
chr1:1240755-1241255	TNFRSF4	0.236571896132705	2.9874538480621e-07	0.666983104480986	0.490646604310695
chr1:1250097-1250597	TNFRSF4	0.254275544879295	3.09404632403384e-08	0.877649695805315	0.490646604310695
chr1:1256321-1256821	TNFRSF4	-0.199687359351317	1.90415187939223e-05	0.74454238948221	0.490646604310695
chr1:1270744-1271244	TNFRSF4	0.459385260565038	2.60032216951672e-26	0.783739240172534	0.490646604310695
chr1:1293770-1294270	TNFRSF4	-0.271929417157966	2.6859721554284e-09	0.979802603077734	0.490646604310695
chr1:1299011-1299511	TNFRSF4	-0.18929329284004	5.3695882168424e-05	0.864611704432013	0.490646604310695
chr1:1315378-1315878	TNFRSF4	-0.274223342008346	1.92768703254972e-09	0.836533499086474	0.490646604310695
chr1:1315994-1316494	TNFRSF4	-0.199965391525075	1.85067435398261e-05	0.65715092953608	0.490646604310695
chr1:1330661-1331161	TNFRSF4	0.197972435518437	2.26817238016416e-05	0.751826109886798	0.490646604310695
chr1:1334839-1335339	TNFRSF4	-0.185453360355079	7.76438306677029e-05	0.822992597615415	0.490646604310695
chr1:1337663-1338163	TNFRSF4	-0.279764127530761	8.54279250032716e-10	0.880729313819668	0.490646604310695
chr1:1353707-1354207	TNFRSF4	-0.337342308722714	5.70422207621633e-14	0.797570209640052	0.490646604310695
chr1:1358361-1358861	TNFRSF4	0.371925478770063	5.96990138604366e-17	0.988016801341094	0.490646604310695
chr1:1358930-1359430	TNFRSF4	0.518049226664926	2.49643172129859e-34	0.921190032208849	0.490646604310695
chr1:1359658-1360158	TNFRSF4	0.555735667456455	2.23893001136731e-40	0.937467744062082	0.490646604310695
chr1:1360498-1360998	TNFRSF4	0.285783667691043	3.45471282358237e-10	0.994275865965983	0.490646604310695
chr1:1361928-1362428	TNFRSF4	0.232535094325341	4.88478358555453e-07	0.915774801755476	0.490646604310695
chr1:1364175-1364675	TNFRSF4	-0.200480808280615	1.75524532108469e-05	0.63197340415513	0.490646604310695
chr1:1401922-1402422	TNFRSF4	-0.255965489890662	2.46833886947226e-08	0.847670980015445	0.490646604310695
chr1:1410145-1410645	TNFRSF4	-0.321235328617894	1.04714332315945e-12	0.989651730048407	0.490646604310695
chr1:1425575-1426075	TNFRSF4	-0.243990258121741	1.18104588778217e-07	0.900986984611328	0.490646604310695
chr1:1426890-1427390	TNFRSF4	-0.21251395062321	4.88868555332239e-06	0.980684108417623	0.490646604310695
chr1:1433111-1433611	TNFRSF4	-0.248235067638924	6.8449446680506e-08	0.974556892882033	0.490646604310695
chr1:1439562-1440062	TNFRSF4	-0.205584791855323	1.03045254731495e-05	0.791009775668192	0.490646604310695
chr1:999919-1000419	SDF4	0.455690117694544	7.39877698424917e-26	0.967222316400143	0.937779585197235
chr1:1000586-1001086	SDF4	0.388788119602444	1.52646503388714e-18	0.909796387334953	0.937779585197235
chr1:1001237-1001737	SDF4	-0.190787385901869	4.64281657617022e-05	0.701798798289729	0.937779585197235
chr1:1001741-1002241	SDF4	0.315203718912077	2.97489131114922e-12	0.919067261871127	0.937779585197235
chr1:1005176-1005676	SDF4	0.341350983583948	2.6898414823844e-14	0.775756719594658	0.937779585197235
chr1:1006516-1007016	SDF4	-0.210707041879664	5.9528512478365e-06	0.619711438850276	0.937779585197235
chr1:1013191-1013691	SDF4	0.537065534818308	2.76800538788128e-37	0.949354881241642	0.937779585197235
chr1:1019288-1019788	SDF4	0.400794441816704	9.80635903007344e-20	0.97938822022565	0.937779585197235
chr1:1020984-1021484	SDF4	0.532647320507396	1.39870285742031e-36	0.917195004803074	0.937779585197235
chr1:1024568-1025068	SDF4	-0.701300368437683	4.43598688506857e-73	0.978655516000829	0.937779585197235
chr1:1025072-1025572	SDF4	-0.236047967351525	3.18598814460033e-07	0.82932323746021	0.937779585197235
chr1:1032417-1032917	SDF4	-0.336467649533991	6.71060399015231e-14	0.823719651164981	0.937779585197235
chr1:1032936-1033436	SDF4	-0.468359670944939	1.94099810315405e-27	0.982976399013015	0.937779585197235
chr1:1033595-1034095	SDF4	-0.461360414926494	1.47837970146615e-26	0.832163643555405	0.937779585197235
chr1:1034379-1034879	SDF4	-0.37120985478754	6.94087737886893e-17	0.686363037049594	0.937779585197235
chr1:1040602-1041102	SDF4	0.426694438790654	1.75597414923337e-22	0.965698517639525	0.937779585197235
chr1:1048777-1049277	SDF4	-0.281371072288029	6.72395857995553e-10	0.606839200617807	0.937779585197235
chr1:1051027-1051527	SDF4	-0.520521195397716	1.0568891940092e-34	0.585984441807463	0.937779585197235
chr1:1059406-1059906	SDF4	0.212869243943754	4.70201445829881e-06	0.958919590891111	0.937779585197235
chr1:1064065-1064565	SDF4	0.748265840498684	2.20986137635144e-88	0.976570416831478	0.937779585197235
chr1:1066642-1067142	SDF4	0.539600744257258	1.08041302672396e-37	0.787649507449474	0.937779585197235
chr1:1068514-1069014	SDF4	-0.394745673800795	3.96736209089647e-19	0.930643611911623	0.937779585197235
chr1:1069136-1069636	SDF4	-0.280137481090386	8.08159017111612e-10	0.955939801472943	0.937779585197235
chr1:1069819-1070319	SDF4	0.330737627905544	1.92164220173278e-13	0.779103802904447	0.937779585197235
chr1:1074079-1074579	SDF4	-0.229299541752695	7.19531653587236e-07	0.932596861991675	0.937779585197235
chr1:1079444-1079944	SDF4	0.227789139101462	8.60397394058597e-07	0.938181612702718	0.937779585197235
chr1:1091531-1092031	SDF4	-0.415445257544597	2.93297115989791e-21	0.815804938690173	0.937779585197235
chr1:1092204-1092704	SDF4	-0.309092704198925	8.36339047996808e-12	0.551168747998719	0.937779585197235
chr1:1106496-1106996	SDF4	-0.283118760232256	5.17215501836398e-10	0.322378557570963	0.937779585197235
chr1:1115959-1116459	SDF4	0.376067797922883	2.47599676785676e-17	0.996779115104255	0.937779585197235
chr1:1116574-1117074	SDF4	0.404732045861833	3.88401438123737e-20	0.847716185417491	0.937779585197235
chr1:1122034-1122534	SDF4	0.212338576608675	4.98355774104596e-06	0.916582848317041	0.937779585197235
chr1:1123487-1123987	SDF4	0.5886932600191	2.41683883142357e-46	0.729438134523742	0.937779585197235
chr1:1124206-1124706	SDF4	0.617936150386447	3.0287994429486e-52	0.756830724604924	0.937779585197235
chr1:1133281-1133781	SDF4	0.413290740544433	4.96990082428451e-21	0.669919572055527	0.937779585197235
chr1:1136758-1137258	SDF4	-0.561760271448377	2.03819474640113e-41	0.775014597577744	0.937779585197235
chr1:1137531-1138031	SDF4	-0.435132120808173	1.97683955508841e-23	0.843016707163173	0.937779585197235
chr1:1143896-1144396	SDF4	-0.37528216703097	2.92907576790347e-17	0.55928876834115	0.937779585197235
chr1:1144425-1144925	SDF4	-0.346469727708714	1.01372540358189e-14	0.736816032849259	0.937779585197235
chr1:1150067-1150567	SDF4	-0.321970808684286	9.20429470670638e-13	0.845727147727487	0.937779585197235
chr1:1157315-1157815	SDF4	0.595440076531004	1.18930876942286e-47	0.965223860918046	0.937779585197235
chr1:1162527-1163027	SDF4	-0.561951877068185	1.88705071291053e-41	0.891584260985855	0.937779585197235
chr1:1164582-1165082	SDF4	-0.453008725566697	1.56722117799856e-25	0.818950481249176	0.937779585197235
chr1:1167281-1167781	SDF4	-0.305701579428045	1.46818613459149e-11	0.641266881392326	0.937779585197235
chr1:1173624-1174124	SDF4	-0.544941229563632	1.45104555562238e-38	0.852839464315986	0.937779585197235
chr1:1176323-1176823	SDF4	-0.28695636774482	2.88812576188869e-10	0.754427304062836	0.937779585197235
chr1:1181348-1181848	SDF4	0.274092525155508	1.96465576190703e-09	0.534945659339624	0.937779585197235
chr1:1187924-1188424	SDF4	0.428044364609175	1.24279689785909e-22	0.380799005481155	0.937779585197235
chr1:1200790-1201290	SDF4	-0.229443501047219	7.07355077345613e-07	0.73354805899305	0.937779585197235
chr1:1201465-1201965	SDF4	0.542519966139528	3.62153834134091e-38	0.866062044414308	0.937779585197235
chr1:1206344-1206844	SDF4	-0.189570673739231	5.22704236991157e-05	0.7158482605338	0.937779585197235
chr1:1206878-1207378	SDF4	-0.197552869726983	2.36676171104078e-05	0.512160253150251	0.937779585197235
chr1:1207923-1208423	SDF4	0.817694735953941	1.53543490762117e-118	0.97419336610725	0.937779585197235
chr1:1208821-1209321	SDF4	0.376398714112882	2.30619675427671e-17	0.611195871239946	0.937779585197235
chr1:1212762-1213262	SDF4	0.452359419524416	1.87843803952387e-25	0.661724209376354	0.937779585197235
chr1:1230607-1231107	SDF4	0.515301563316061	6.44131501858695e-34	0.764928142246332	0.937779585197235
chr1:1231301-1231801	SDF4	0.314433252152946	3.39350065033796e-12	0.842251982445236	0.937779585197235
chr1:1231836-1232336	SDF4	0.231997093312001	5.21195637274091e-07	0.99080258424215	0.937779585197235
chr1:1232418-1232918	SDF4	-0.221880277219223	1.71071728597272e-06	0.82139910719331	0.937779585197235
chr1:1236853-1237353	SDF4	0.274315068725113	1.90205563999016e-09	0.937215347233994	0.937779585197235
chr1:1237366-1237866	SDF4	0.371519071335991	6.50332942767413e-17	0.842773728127178	0.937779585197235
chr1:1238005-1238505	SDF4	0.302918906154495	2.31721082297448e-11	0.694091277240964	0.937779585197235
chr1:1240755-1241255	SDF4	0.40268690759608	6.29463610874462e-20	0.666983104480986	0.937779585197235
chr1:1250097-1250597	SDF4	0.383326425977259	5.12824148781112e-18	0.877649695805315	0.937779585197235
chr1:1258578-1259078	SDF4	-0.26795999166416	4.72897055480881e-09	0.950622516057335	0.937779585197235
chr1:1264809-1265309	SDF4	0.732142807189233	9.20635113322699e-83	0.998180482567667	0.937779585197235
chr1:1265705-1266205	SDF4	0.358497535967095	9.49461705148452e-16	0.49919948767211	0.937779585197235
chr1:1270744-1271244	SDF4	0.547950340984249	4.60263613882549e-39	0.783739240172534	0.937779585197235
chr1:1273638-1274138	SDF4	0.200200745794893	1.80649481564734e-05	0.974215968808273	0.937779585197235
chr1:1282025-1282525	SDF4	0.657696126138149	2.38353832092961e-61	0.881405511291933	0.937779585197235
chr1:1282838-1283338	SDF4	0.4042119315376	4.39206298579311e-20	0.701859072159123	0.937779585197235
chr1:1284723-1285223	SDF4	-0.205042529987984	1.09114658837182e-05	0.589086662522838	0.937779585197235
chr1:1291789-1292289	SDF4	-0.424447589946082	3.10906854971499e-22	0.892414910248441	0.937779585197235
chr1:1293258-1293758	SDF4	-0.543974347212845	2.0922504868174e-38	0.898231338644968	0.937779585197235
chr1:1293770-1294270	SDF4	-0.618932322058852	1.85832446559079e-52	0.979802603077734	0.937779585197235
chr1:1299011-1299511	SDF4	-0.446150970283299	1.03810737399582e-24	0.864611704432013	0.937779585197235
chr1:1299963-1300463	SDF4	-0.481799726430117	3.43226431939448e-29	0.727358686029647	0.937779585197235
chr1:1301861-1302361	SDF4	-0.224273266272797	1.29822533257888e-06	0.662163078487879	0.937779585197235
chr1:1304606-1305106	SDF4	0.627711397827695	2.31982091045082e-54	0.963389275018365	0.937779585197235
chr1:1305491-1305991	SDF4	0.557892529444011	9.55327360102012e-41	0.972051760185342	0.937779585197235
chr1:1307371-1307871	SDF4	0.433571344455737	2.9763304009451e-23	0.919709555291857	0.937779585197235
chr1:1308139-1308639	SDF4	0.61955371811767	1.36911099983488e-52	0.993275696445725	0.937779585197235
chr1:1309026-1309526	SDF4	-0.215192134897247	3.63932219282854e-06	0.821402874310147	0.937779585197235
chr1:1315378-1315878	SDF4	-0.611516957671791	6.77486292468981e-51	0.836533499086474	0.937779585197235
chr1:1315994-1316494	SDF4	-0.36230535872164	4.3905234282082e-16	0.65715092953608	0.937779585197235
chr1:1318185-1318685	SDF4	0.687399181546061	4.10287217476509e-69	0.962163078487879	0.937779585197235
chr1:1330661-1331161	SDF4	0.372871025056294	4.88969230602993e-17	0.751826109886798	0.937779585197235
chr1:1334839-1335339	SDF4	-0.611660832930112	6.32230469507428e-51	0.822992597615415	0.937779585197235
chr1:1337663-1338163	SDF4	-0.704877155219942	3.8821545610327e-74	0.880729313819668	0.937779585197235
chr1:1338713-1339213	SDF4	-0.191394956067654	4.37461509499197e-05	0.693115593980147	0.937779585197235
chr1:1343920-1344420	SDF4	0.263002933733013	9.46016623135606e-09	0.674645420127705	0.937779585197235
chr1:1344753-1345253	SDF4	0.526042797856269	1.50884622616733e-35	0.979333597031512	0.937779585197235
chr1:1345822-1346322	SDF4	0.404757714183703	3.86053571251967e-20	0.860767361699723	0.937779585197235
chr1:1349138-1349638	SDF4	0.325919517672105	4.57473806661737e-13	0.948537416887985	0.937779585197235
chr1:1353707-1354207	SDF4	-0.585236517038145	1.10017460190361e-45	0.797570209640052	0.937779585197235
chr1:1356687-1357187	SDF4	0.353316562813946	2.66786304338635e-15	0.809235086926221	0.937779585197235
chr1:1357768-1358268	SDF4	0.423476308367846	3.97501008738387e-22	0.834427680774519	0.937779585197235
chr1:1358361-1358861	SDF4	0.58546840039073	9.94445003251921e-46	0.988016801341094	0.937779585197235
chr1:1358930-1359430	SDF4	0.574031702522931	1.32402561670179e-43	0.921190032208849	0.937779585197235
chr1:1359658-1360158	SDF4	0.490111655974837	2.58451459997972e-30	0.937467744062082	0.937779585197235
chr1:1360498-1360998	SDF4	0.771070450190436	4.22050260797335e-97	0.994275865965983	0.937779585197235
chr1:1361928-1362428	SDF4	0.590512889878169	1.08064287483316e-46	0.915774801755476	0.937779585197235
chr1:1364175-1364675	SDF4	-0.505249240284394	1.92066467971351e-32	0.63197340415513	0.937779585197235
chr1:1375147-1375647	SDF4	0.432906822157979	3.539743674721e-23	0.995266617694148	0.937779585197235
chr1:1376252-1376752	SDF4	-0.559976246467399	4.16751942471795e-41	0.769492004294513	0.937779585197235
chr1:1382833-1383333	SDF4	-0.275691386956318	1.55657652835808e-09	0.365459305720367	0.937779585197235
chr1:1399250-1399750	SDF4	0.409568550543662	1.22461467119524e-20	0.991746247009851	0.937779585197235
chr1:1401922-1402422	SDF4	-0.46186420884874	1.2792818300906e-26	0.847670980015445	0.937779585197235
chr1:1407057-1407557	SDF4	0.419179694309415	1.16573656996157e-21	0.954193742818934	0.937779585197235
chr1:1407652-1408152	SDF4	0.198146869701668	2.22835963029524e-05	0.747107796048294	0.937779585197235
chr1:1410145-1410645	SDF4	-0.726274040322028	8.09616345527331e-81	0.989651730048407	0.937779585197235
chr1:1417325-1417825	SDF4	-0.311835379606309	5.27440569643297e-12	0.54038349249402	0.937779585197235
chr1:1421093-1421593	SDF4	-0.269244329722065	3.94122450313853e-09	0.713599291782035	0.937779585197235
chr1:1425575-1426075	SDF4	-0.367527378081344	1.4994526847038e-16	0.900986984611328	0.937779585197235
chr1:1426890-1427390	SDF4	-0.435841665089329	1.64064984681696e-23	0.980684108417623	0.937779585197235
chr1:1433111-1433611	SDF4	-0.314558429888768	3.32176482612235e-12	0.974556892882033	0.937779585197235
chr1:1433740-1434240	SDF4	0.415659129910978	2.78291108609852e-21	0.933329566216496	0.937779585197235
chr1:1434307-1434807	SDF4	-0.209977496207955	6.44174460820802e-06	0.829404230472208	0.937779585197235
chr1:1435430-1435930	SDF4	0.516067032046374	4.95204076224664e-34	0.945165847318755	0.937779585197235
chr1:1439562-1440062	SDF4	-0.577011994803669	3.7714021235414e-44	0.791009775668192	0.937779585197235
chr1:1453830-1454330	SDF4	-0.451264242818242	2.5453604144287e-25	0.734120660752293	0.937779585197235
chr1:1455246-1455746	SDF4	-0.397927188842709	1.90990081197401e-19	0.52482341639826	0.937779585197235
chr1:1455844-1456344	SDF4	-0.244251927474346	1.14225967176978e-07	0.418453221826675	0.937779585197235
chr1:1461598-1462098	SDF4	-0.21773485523289	2.73931926240766e-06	0.775572130869639	0.937779585197235
chr1:1469556-1470056	SDF4	-0.405533648347976	3.21178318875624e-20	0.989069710497071	0.937779585197235
chr1:1470782-1471282	SDF4	-0.460246284336669	2.0343961007346e-26	0.971061008457177	0.937779585197235
chr1:1471462-1471962	SDF4	0.420611366506081	8.15873501427846e-22	0.977585654819084	0.937779585197235
chr1:1472166-1472666	SDF4	0.314244156259888	3.50453854853215e-12	0.782788043171159	0.937779585197235
chr1:1478523-1479023	SDF4	-0.328638821384629	2.80848213350228e-13	0.40598218153736	0.937779585197235
chr1:999919-1000419	B3GALT6	0.427806458186721	1.32118206875675e-22	0.967222316400143	0.766622610817405
chr1:1000586-1001086	B3GALT6	0.365742543078032	2.16996504588615e-16	0.909796387334953	0.766622610817405
chr1:1001741-1002241	B3GALT6	0.293952078656907	9.74953941325679e-11	0.919067261871127	0.766622610817405
chr1:1005176-1005676	B3GALT6	0.296802802089039	6.21093989067907e-11	0.775756719594658	0.766622610817405
chr1:1006516-1007016	B3GALT6	-0.280815598016282	7.3043658757494e-10	0.619711438850276	0.766622610817405
chr1:1013191-1013691	B3GALT6	0.566805733737632	2.63575441420103e-42	0.949354881241642	0.766622610817405
chr1:1014232-1014732	B3GALT6	-0.193276208578988	3.63394808568972e-05	0.813241415682507	0.766622610817405
chr1:1019288-1019788	B3GALT6	0.364371654140782	2.87763617625005e-16	0.97938822022565	0.766622610817405
chr1:1020984-1021484	B3GALT6	0.482253238805408	2.98607627771032e-29	0.917195004803074	0.766622610817405
chr1:1024568-1025068	B3GALT6	-0.65176950115853	6.63273545292965e-60	0.978655516000829	0.766622610817405
chr1:1025072-1025572	B3GALT6	-0.359079060129786	8.44516121958104e-16	0.82932323746021	0.766622610817405
chr1:1032417-1032917	B3GALT6	-0.275303391609381	1.6472258578801e-09	0.823719651164981	0.766622610817405
chr1:1032936-1033436	B3GALT6	-0.388569908381353	1.60286806719516e-18	0.982976399013015	0.766622610817405
chr1:1033595-1034095	B3GALT6	-0.473746629568595	3.93641635028818e-28	0.832163643555405	0.766622610817405
chr1:1034379-1034879	B3GALT6	-0.280631224208368	7.50838996687668e-10	0.686363037049594	0.766622610817405
chr1:1040602-1041102	B3GALT6	0.402910108077883	5.97242698874068e-20	0.965698517639525	0.766622610817405
chr1:1048777-1049277	B3GALT6	-0.383608457106617	4.81987148492295e-18	0.606839200617807	0.766622610817405
chr1:1051027-1051527	B3GALT6	-0.468675503413987	1.76883113898522e-27	0.585984441807463	0.766622610817405
chr1:1059406-1059906	B3GALT6	0.226045485916804	1.05592618409264e-06	0.958919590891111	0.766622610817405
chr1:1064065-1064565	B3GALT6	0.677248569694378	2.34315287600552e-66	0.976570416831478	0.766622610817405
chr1:1066642-1067142	B3GALT6	0.444455733632217	1.64552459279758e-24	0.787649507449474	0.766622610817405
chr1:1068514-1069014	B3GALT6	-0.456671996238428	5.61057160774151e-26	0.930643611911623	0.766622610817405
chr1:1069136-1069636	B3GALT6	-0.262527823675639	1.01017353507258e-08	0.955939801472943	0.766622610817405
chr1:1074079-1074579	B3GALT6	-0.390300896120755	1.08737005880969e-18	0.932596861991675	0.766622610817405
chr1:1079444-1079944	B3GALT6	0.225529232332855	1.12160140833442e-06	0.938181612702718	0.766622610817405
chr1:1091531-1092031	B3GALT6	-0.456865787561575	5.31235393008823e-26	0.815804938690173	0.766622610817405
chr1:1092204-1092704	B3GALT6	-0.333794783583811	1.09961565456851e-13	0.551168747998719	0.766622610817405
chr1:1106496-1106996	B3GALT6	-0.286484692423371	3.10397656421142e-10	0.322378557570963	0.766622610817405
chr1:1115959-1116459	B3GALT6	0.319840084222756	1.33624478927775e-12	0.996779115104255	0.766622610817405
chr1:1116574-1117074	B3GALT6	0.34037965389858	3.23076607451446e-14	0.847716185417491	0.766622610817405
chr1:1122034-1122534	B3GALT6	0.241124091863186	1.69682946810357e-07	0.916582848317041	0.766622610817405
chr1:1123487-1123987	B3GALT6	0.530704120174869	2.8314731554736e-36	0.729438134523742	0.766622610817405
chr1:1124206-1124706	B3GALT6	0.50007982219377	1.05359786040906e-31	0.756830724604924	0.766622610817405
chr1:1133281-1133781	B3GALT6	0.268883704290763	4.14803643882982e-09	0.669919572055527	0.766622610817405
chr1:1136758-1137258	B3GALT6	-0.488989384337122	3.67939113696438e-30	0.775014597577744	0.766622610817405
chr1:1137531-1138031	B3GALT6	-0.51817665502515	2.38865735578523e-34	0.843016707163173	0.766622610817405
chr1:1143896-1144396	B3GALT6	-0.367365874865371	1.55047085904541e-16	0.55928876834115	0.766622610817405
chr1:1144425-1144925	B3GALT6	-0.328892873968281	2.68249013501162e-13	0.736816032849259	0.766622610817405
chr1:1150067-1150567	B3GALT6	-0.435686205616476	1.70900884844385e-23	0.845727147727487	0.766622610817405
chr1:1157315-1157815	B3GALT6	0.505087580266952	2.02629346899649e-32	0.965223860918046	0.766622610817405
chr1:1162527-1163027	B3GALT6	-0.586546651714678	6.20936098642559e-46	0.891584260985855	0.766622610817405
chr1:1164582-1165082	B3GALT6	-0.295212881616549	7.99112883873179e-11	0.818950481249176	0.766622610817405
chr1:1167281-1167781	B3GALT6	-0.358628186679719	9.24799104130946e-16	0.641266881392326	0.766622610817405
chr1:1173624-1174124	B3GALT6	-0.532976173202534	1.24092626664089e-36	0.852839464315986	0.766622610817405
chr1:1176323-1176823	B3GALT6	-0.225643537501418	1.10676183671716e-06	0.754427304062836	0.766622610817405
chr1:1187924-1188424	B3GALT6	0.335762473092459	7.64894783075629e-14	0.380799005481155	0.766622610817405
chr1:1200790-1201290	B3GALT6	-0.20941942193497	6.84236499741733e-06	0.73354805899305	0.766622610817405
chr1:1201465-1201965	B3GALT6	0.419407795495544	1.10147662451229e-21	0.866062044414308	0.766622610817405
chr1:1206344-1206844	B3GALT6	-0.217638441375889	2.76914245065121e-06	0.7158482605338	0.766622610817405
chr1:1207923-1208423	B3GALT6	0.727664179234558	2.83065468102163e-81	0.97419336610725	0.766622610817405
chr1:1208821-1209321	B3GALT6	0.325027340122327	5.36250583940129e-13	0.611195871239946	0.766622610817405
chr1:1212762-1213262	B3GALT6	0.389990024067463	1.16603086165946e-18	0.661724209376354	0.766622610817405
chr1:1215052-1215552	B3GALT6	0.213174072885202	4.54738965937067e-06	0.671772993539395	0.766622610817405
chr1:1217806-1218306	B3GALT6	0.189002507647317	5.52295653398098e-05	0.620837806784577	0.766622610817405
chr1:1230607-1231107	B3GALT6	0.389431182801535	1.32190706406965e-18	0.764928142246332	0.766622610817405
chr1:1231301-1231801	B3GALT6	0.340879365551393	2.94043280488269e-14	0.842251982445236	0.766622610817405
chr1:1231836-1232336	B3GALT6	0.218730330777607	2.44901038341549e-06	0.99080258424215	0.766622610817405
chr1:1240755-1241255	B3GALT6	0.310445594312051	6.66588072196446e-12	0.666983104480986	0.766622610817405
chr1:1250097-1250597	B3GALT6	0.354873453862546	1.95987793062481e-15	0.877649695805315	0.766622610817405
chr1:1256321-1256821	B3GALT6	-0.189748681572097	5.13754433147159e-05	0.74454238948221	0.766622610817405
chr1:1258578-1259078	B3GALT6	-0.377817745682249	1.69987963291524e-17	0.950622516057335	0.766622610817405
chr1:1264809-1265309	B3GALT6	0.660951888253491	3.70974504519517e-62	0.998180482567667	0.766622610817405
chr1:1265705-1266205	B3GALT6	0.449146154591313	4.56948896635032e-25	0.49919948767211	0.766622610817405
chr1:1270744-1271244	B3GALT6	0.404097209963116	4.51271594711155e-20	0.783739240172534	0.766622610817405
chr1:1282025-1282525	B3GALT6	0.517680776538015	2.83637947614861e-34	0.881405511291933	0.766622610817405
chr1:1282838-1283338	B3GALT6	0.255230085417589	2.72413540520797e-08	0.701859072159123	0.766622610817405
chr1:1284723-1285223	B3GALT6	-0.228514835745742	7.89714859360902e-07	0.589086662522838	0.766622610817405
chr1:1285570-1286070	B3GALT6	-0.281307751331473	6.78752584181175e-10	0.671769226422558	0.766622610817405
chr1:1291118-1291618	B3GALT6	-0.209054488786314	7.11635664385286e-06	0.824921361436025	0.766622610817405
chr1:1291789-1292289	B3GALT6	-0.390402613840363	1.0627577498349e-18	0.892414910248441	0.766622610817405
chr1:1293258-1293758	B3GALT6	-0.495481268881575	4.66920715200826e-31	0.898231338644968	0.766622610817405
chr1:1293770-1294270	B3GALT6	-0.54072403543208	7.10583458648202e-38	0.979802603077734	0.766622610817405
chr1:1299011-1299511	B3GALT6	-0.479746385137532	6.43285154057729e-29	0.864611704432013	0.766622610817405
chr1:1299963-1300463	B3GALT6	-0.415076583634517	3.21082968110301e-21	0.727358686029647	0.766622610817405
chr1:1301861-1302361	B3GALT6	-0.18643248634828	7.07277479918869e-05	0.662163078487879	0.766622610817405
chr1:1304606-1305106	B3GALT6	0.452908471295571	1.61182038855179e-25	0.963389275018365	0.766622610817405
chr1:1305491-1305991	B3GALT6	0.433333497374128	3.16688209816613e-23	0.972051760185342	0.766622610817405
chr1:1307371-1307871	B3GALT6	0.310339367251612	6.78564313967624e-12	0.919709555291857	0.766622610817405
chr1:1308139-1308639	B3GALT6	0.491960810950698	1.43849075914515e-30	0.993275696445725	0.766622610817405
chr1:1309026-1309526	B3GALT6	-0.245291589154777	1.00014469603331e-07	0.821402874310147	0.766622610817405
chr1:1315378-1315878	B3GALT6	-0.683705622150298	4.2608587170162e-68	0.836533499086474	0.766622610817405
chr1:1315994-1316494	B3GALT6	-0.458208290128644	3.63309140411922e-26	0.65715092953608	0.766622610817405
chr1:1318185-1318685	B3GALT6	0.536128476024031	3.91164560276764e-37	0.962163078487879	0.766622610817405
chr1:1330661-1331161	B3GALT6	0.330792723697253	1.90246258466876e-13	0.751826109886798	0.766622610817405
chr1:1334839-1335339	B3GALT6	-0.544767641820084	1.54933398855408e-38	0.822992597615415	0.766622610817405
chr1:1337663-1338163	B3GALT6	-0.632474989056674	2.02620217875766e-55	0.880729313819668	0.766622610817405
chr1:1338713-1339213	B3GALT6	-0.322418787616828	8.50676273356621e-13	0.693115593980147	0.766622610817405
chr1:1344753-1345253	B3GALT6	0.471584234429561	7.49576466345323e-28	0.979333597031512	0.766622610817405
chr1:1345822-1346322	B3GALT6	0.207939500058691	8.02190752450009e-06	0.860767361699723	0.766622610817405
chr1:1349138-1349638	B3GALT6	0.285025692378324	3.87656993434053e-10	0.948537416887985	0.766622610817405
chr1:1353707-1354207	B3GALT6	-0.563522400096434	1.00193285818414e-41	0.797570209640052	0.766622610817405
chr1:1356687-1357187	B3GALT6	0.233546503895475	4.32272640495239e-07	0.809235086926221	0.766622610817405
chr1:1357768-1358268	B3GALT6	0.406306364311372	2.67302735867329e-20	0.834427680774519	0.766622610817405
chr1:1358361-1358861	B3GALT6	0.45438262235251	1.06803851632785e-25	0.988016801341094	0.766622610817405
chr1:1358930-1359430	B3GALT6	0.462829310695462	9.69106907840018e-27	0.921190032208849	0.766622610817405
chr1:1359658-1360158	B3GALT6	0.353871564224931	2.3905473534307e-15	0.937467744062082	0.766622610817405
chr1:1360498-1360998	B3GALT6	0.682510328670815	9.01968677616402e-68	0.994275865965983	0.766622610817405
chr1:1361928-1362428	B3GALT6	0.506017127119491	1.48804360523385e-32	0.915774801755476	0.766622610817405
chr1:1364175-1364675	B3GALT6	-0.533842317236556	9.04740890516231e-37	0.63197340415513	0.766622610817405
chr1:1375147-1375647	B3GALT6	0.362676350728801	4.07065601168614e-16	0.995266617694148	0.766622610817405
chr1:1376252-1376752	B3GALT6	-0.502766328939234	4.36741840138043e-32	0.769492004294513	0.766622610817405
chr1:1399250-1399750	B3GALT6	0.39644322841865	2.68875654770811e-19	0.991746247009851	0.766622610817405
chr1:1401922-1402422	B3GALT6	-0.360055161691529	6.93378775493529e-16	0.847670980015445	0.766622610817405
chr1:1407057-1407557	B3GALT6	0.354632708029372	2.05585862142866e-15	0.954193742818934	0.766622610817405
chr1:1407652-1408152	B3GALT6	0.185765550069994	7.53735222395132e-05	0.747107796048294	0.766622610817405
chr1:1410145-1410645	B3GALT6	-0.618086499285215	2.81307282211878e-52	0.989651730048407	0.766622610817405
chr1:1417325-1417825	B3GALT6	-0.345648075052525	1.18698685875862e-14	0.54038349249402	0.766622610817405
chr1:1421093-1421593	B3GALT6	-0.327399494042105	3.51028768984145e-13	0.713599291782035	0.766622610817405
chr1:1425575-1426075	B3GALT6	-0.479387796191987	7.17674346511015e-29	0.900986984611328	0.766622610817405
chr1:1426890-1427390	B3GALT6	-0.491659536065579	1.5830788202198e-30	0.980684108417623	0.766622610817405
chr1:1433111-1433611	B3GALT6	-0.422401618082989	5.21054338173416e-22	0.974556892882033	0.766622610817405
chr1:1433740-1434240	B3GALT6	0.328025316650468	3.13687479970155e-13	0.933329566216496	0.766622610817405
chr1:1434307-1434807	B3GALT6	-0.214650901060359	3.86415690818303e-06	0.829404230472208	0.766622610817405
chr1:1435430-1435930	B3GALT6	0.486307046692759	8.51806375174093e-30	0.945165847318755	0.766622610817405
chr1:1439562-1440062	B3GALT6	-0.565178447971375	5.11561854132903e-42	0.791009775668192	0.766622610817405
chr1:1441501-1442001	B3GALT6	-0.183602399751766	9.24686670543939e-05	0.739562261023526	0.766622610817405
chr1:1450738-1451238	B3GALT6	-0.192261377287982	4.01728175488829e-05	0.400325855606412	0.766622610817405
chr1:1453830-1454330	B3GALT6	-0.489257159546475	3.38192346713273e-30	0.734120660752293	0.766622610817405
chr1:1455246-1455746	B3GALT6	-0.419395889034902	1.10475355770967e-21	0.52482341639826	0.766622610817405
chr1:1455844-1456344	B3GALT6	-0.283838493523108	4.63993358415063e-10	0.418453221826675	0.766622610817405
chr1:1461598-1462098	B3GALT6	-0.26261545333602	9.98003456111602e-09	0.775572130869639	0.766622610817405
chr1:1469556-1470056	B3GALT6	-0.50218176995048	5.29323339879009e-32	0.989069710497071	0.766622610817405
chr1:1470782-1471282	B3GALT6	-0.5551576679961	2.81052691590405e-40	0.971061008457177	0.766622610817405
chr1:1471462-1471962	B3GALT6	0.385529451433624	3.1547116024323e-18	0.977585654819084	0.766622610817405
chr1:1472166-1472666	B3GALT6	0.236413899613763	3.04583680306524e-07	0.782788043171159	0.766622610817405
chr1:1478523-1479023	B3GALT6	-0.390645831373774	1.00606023920065e-18	0.40598218153736	0.766622610817405
chr1:999919-1000419	C1QTNF12	0.492081232892896	1.38454533372731e-30	0.967222316400143	0.458011386742578
chr1:1000586-1001086	C1QTNF12	0.451414874514089	2.44111661013863e-25	0.909796387334953	0.458011386742578
chr1:1001741-1002241	C1QTNF12	0.294221429876334	9.34436803703294e-11	0.919067261871127	0.458011386742578
chr1:1005176-1005676	C1QTNF12	0.372833434919096	4.9287630084391e-17	0.775756719594658	0.458011386742578
chr1:1013191-1013691	C1QTNF12	0.381287724161492	8.01286311093142e-18	0.949354881241642	0.458011386742578
chr1:1019288-1019788	C1QTNF12	0.241418644174385	1.63509371096227e-07	0.97938822022565	0.458011386742578
chr1:1020984-1021484	C1QTNF12	0.205476781122798	1.04225423315347e-05	0.917195004803074	0.458011386742578
chr1:1024568-1025068	C1QTNF12	-0.328051472697159	3.12215554728632e-13	0.978655516000829	0.458011386742578
chr1:1040602-1041102	C1QTNF12	0.227876799118502	8.51558386772628e-07	0.965698517639525	0.458011386742578
chr1:1051027-1051527	C1QTNF12	-0.225600567197112	1.11228492559744e-06	0.585984441807463	0.458011386742578
chr1:1058743-1059243	C1QTNF12	0.204407239916085	1.16666710993055e-05	0.812725320675821	0.458011386742578
chr1:1059406-1059906	C1QTNF12	0.242079249798671	1.5045046388035e-07	0.958919590891111	0.458011386742578
chr1:1064065-1064565	C1QTNF12	0.364052935714373	3.07190525771519e-16	0.976570416831478	0.458011386742578
chr1:1066642-1067142	C1QTNF12	0.212621716609959	4.83150909767903e-06	0.787649507449474	0.458011386742578
chr1:1068514-1069014	C1QTNF12	-0.217174881000019	2.9172121815257e-06	0.930643611911623	0.458011386742578
chr1:1069136-1069636	C1QTNF12	-0.218668728628445	2.46612000304162e-06	0.955939801472943	0.458011386742578
chr1:1069819-1070319	C1QTNF12	0.282004166610969	6.11588222726317e-10	0.779103802904447	0.458011386742578
chr1:1074079-1074579	C1QTNF12	-0.260084850577706	1.41301659142764e-08	0.932596861991675	0.458011386742578
chr1:1079444-1079944	C1QTNF12	0.262868358462445	9.63734120038657e-09	0.938181612702718	0.458011386742578
chr1:1091531-1092031	C1QTNF12	-0.244457533083388	1.11279143130637e-07	0.815804938690173	0.458011386742578
chr1:1094785-1095285	C1QTNF12	-0.262762797098404	9.77910147882891e-09	0.493618504077904	0.458011386742578
chr1:1115959-1116459	C1QTNF12	0.295551039691257	7.57596588120377e-11	0.996779115104255	0.458011386742578
chr1:1116574-1117074	C1QTNF12	0.244012711304874	1.17768093842682e-07	0.847716185417491	0.458011386742578
chr1:1123487-1123987	C1QTNF12	0.280782166906648	7.34089726735838e-10	0.729438134523742	0.458011386742578
chr1:1124206-1124706	C1QTNF12	0.223538061802228	1.41355235390737e-06	0.756830724604924	0.458011386742578
chr1:1133281-1133781	C1QTNF12	0.334065714545385	1.04620826698206e-13	0.669919572055527	0.458011386742578
chr1:1136758-1137258	C1QTNF12	-0.227932207297624	8.45993724634622e-07	0.775014597577744	0.458011386742578
chr1:1143896-1144396	C1QTNF12	-0.196315069392839	2.68175812215788e-05	0.55928876834115	0.458011386742578
chr1:1150067-1150567	C1QTNF12	-0.282748823364323	5.46842408140557e-10	0.845727147727487	0.458011386742578
chr1:1157315-1157815	C1QTNF12	0.498977298504595	1.50848835587549e-31	0.965223860918046	0.458011386742578
chr1:1158042-1158542	C1QTNF12	0.193044337197165	3.7184704060906e-05	0.856427643103351	0.458011386742578
chr1:1173624-1174124	C1QTNF12	-0.23818689641316	2.44740049930985e-07	0.852839464315986	0.458011386742578
chr1:1181348-1181848	C1QTNF12	0.23694603721526	2.8529457610505e-07	0.534945659339624	0.458011386742578
chr1:1183118-1183618	C1QTNF12	0.21718354170737	2.91438450915919e-06	0.384108417622573	0.458011386742578
chr1:1187924-1188424	C1QTNF12	0.281567666652472	6.52918923320711e-10	0.380799005481155	0.458011386742578
chr1:1191676-1192176	C1QTNF12	-0.253073393827996	3.62992488588606e-08	0.755286206701701	0.458011386742578
chr1:1201465-1201965	C1QTNF12	0.402242598224535	6.98762556147002e-20	0.866062044414308	0.458011386742578
chr1:1207923-1208423	C1QTNF12	0.513646604577308	1.13542456268068e-33	0.97419336610725	0.458011386742578
chr1:1208821-1209321	C1QTNF12	0.370866255280691	7.46116549905167e-17	0.611195871239946	0.458011386742578
chr1:1212762-1213262	C1QTNF12	0.360573732491341	6.24260464409081e-16	0.661724209376354	0.458011386742578
chr1:1230607-1231107	C1QTNF12	0.249789748337844	5.59044962943997e-08	0.764928142246332	0.458011386742578
chr1:1231836-1232336	C1QTNF12	0.191097289916881	4.50432388564675e-05	0.99080258424215	0.458011386742578
chr1:1250097-1250597	C1QTNF12	0.273004706641113	2.30008514852056e-09	0.877649695805315	0.458011386742578
chr1:1256321-1256821	C1QTNF12	-0.220848005365034	1.92533084403541e-06	0.74454238948221	0.458011386742578
chr1:1258578-1259078	C1QTNF12	-0.220265245668975	2.05760764055321e-06	0.950622516057335	0.458011386742578
chr1:1261199-1261699	C1QTNF12	-0.20877726512599	7.3317572945297e-06	0.778721440545479	0.458011386742578
chr1:1264809-1265309	C1QTNF12	0.310712540506079	6.37320132682157e-12	0.998180482567667	0.458011386742578
chr1:1270744-1271244	C1QTNF12	0.5214764037994	7.5642266525847e-35	0.783739240172534	0.458011386742578
chr1:1273638-1274138	C1QTNF12	0.212203201398104	5.05778386675823e-06	0.974215968808273	0.458011386742578
chr1:1274180-1274680	C1QTNF12	0.208729060363298	7.36979029313269e-06	0.832689156354184	0.458011386742578
chr1:1282025-1282525	C1QTNF12	0.214874316596455	3.76968188989848e-06	0.881405511291933	0.458011386742578
chr1:1283712-1284212	C1QTNF12	-0.250718132597405	4.95166939659579e-08	0.767985157559662	0.458011386742578
chr1:1293770-1294270	C1QTNF12	-0.263525058818765	8.7992167267921e-09	0.979802603077734	0.458011386742578
chr1:1299963-1300463	C1QTNF12	-0.237968072328461	2.51466845665855e-07	0.727358686029647	0.458011386742578
chr1:1304606-1305106	C1QTNF12	0.329127760788449	2.57120292538791e-13	0.963389275018365	0.458011386742578
chr1:1305491-1305991	C1QTNF12	0.192050283550858	4.10178348408398e-05	0.972051760185342	0.458011386742578
chr1:1307371-1307871	C1QTNF12	0.221598926624383	1.76683543088754e-06	0.919709555291857	0.458011386742578
chr1:1308139-1308639	C1QTNF12	0.298858164882685	4.47202055807456e-11	0.993275696445725	0.458011386742578
chr1:1315378-1315878	C1QTNF12	-0.268731900272083	4.23854897712339e-09	0.836533499086474	0.458011386742578
chr1:1318185-1318685	C1QTNF12	0.25143542813966	4.50584633165605e-08	0.962163078487879	0.458011386742578
chr1:1326450-1326950	C1QTNF12	-0.22654767442619	9.95680044109445e-07	0.729170669228306	0.458011386742578
chr1:1334839-1335339	C1QTNF12	-0.190585458835917	4.73551152560348e-05	0.822992597615415	0.458011386742578
chr1:1337663-1338163	C1QTNF12	-0.365657965173528	2.20818793763263e-16	0.880729313819668	0.458011386742578
chr1:1344753-1345253	C1QTNF12	0.207654547038222	8.27005421093015e-06	0.979333597031512	0.458011386742578
chr1:1345822-1346322	C1QTNF12	0.246542546847247	8.51753883945841e-08	0.860767361699723	0.458011386742578
chr1:1349138-1349638	C1QTNF12	0.208882428299122	7.24901200786578e-06	0.948537416887985	0.458011386742578
chr1:1349673-1350173	C1QTNF12	0.269570719824043	3.76273440477269e-09	0.908054095797781	0.458011386742578
chr1:1351951-1352451	C1QTNF12	0.267866811296104	4.79190445601928e-09	0.884703622082839	0.458011386742578
chr1:1353707-1354207	C1QTNF12	-0.30382676915712	1.99772955905427e-11	0.797570209640052	0.458011386742578
chr1:1358361-1358861	C1QTNF12	0.468594047612271	1.81185672539517e-27	0.988016801341094	0.458011386742578
chr1:1358930-1359430	C1QTNF12	0.46762135033282	2.40983529806349e-27	0.921190032208849	0.458011386742578
chr1:1359658-1360158	C1QTNF12	0.432896866849055	3.54882077967348e-23	0.937467744062082	0.458011386742578
chr1:1360498-1360998	C1QTNF12	0.432662053932109	3.77276315640298e-23	0.994275865965983	0.458011386742578
chr1:1361928-1362428	C1QTNF12	0.32844109306191	2.91040680181952e-13	0.915774801755476	0.458011386742578
chr1:1364175-1364675	C1QTNF12	-0.249128653502563	6.09404686094364e-08	0.63197340415513	0.458011386742578
chr1:1375147-1375647	C1QTNF12	0.275762647820613	1.54046331574621e-09	0.995266617694148	0.458011386742578
chr1:1399250-1399750	C1QTNF12	0.185046072595053	8.07000075568133e-05	0.991746247009851	0.458011386742578
chr1:1401922-1402422	C1QTNF12	-0.294539801969875	8.88629835889398e-11	0.847670980015445	0.458011386742578
chr1:1407057-1407557	C1QTNF12	0.257231674548501	2.08161591259002e-08	0.954193742818934	0.458011386742578
chr1:1410145-1410645	C1QTNF12	-0.572689811234561	2.321126087565e-43	0.989651730048407	0.458011386742578
chr1:1425575-1426075	C1QTNF12	-0.283125098497559	5.16722346355728e-10	0.900986984611328	0.458011386742578
chr1:1426890-1427390	C1QTNF12	-0.29868644837244	4.59679502971232e-11	0.980684108417623	0.458011386742578
chr1:1433111-1433611	C1QTNF12	-0.217478092652286	2.81953427569997e-06	0.974556892882033	0.458011386742578
chr1:1433740-1434240	C1QTNF12	0.299726400371052	3.88862267741877e-11	0.933329566216496	0.458011386742578
chr1:1435430-1435930	C1QTNF12	0.269186855847276	3.97342725997923e-09	0.945165847318755	0.458011386742578
chr1:1453830-1454330	C1QTNF12	-0.232792195394993	4.7357306967385e-07	0.734120660752293	0.458011386742578
chr1:1461598-1462098	C1QTNF12	-0.20841250364932	7.62522554798472e-06	0.775572130869639	0.458011386742578
chr1:1469556-1470056	C1QTNF12	-0.436482153314889	1.38592858586917e-23	0.989069710497071	0.458011386742578
chr1:1470782-1471282	C1QTNF12	-0.412819354835448	5.57554259418248e-21	0.971061008457177	0.458011386742578
chr1:1471462-1471962	C1QTNF12	0.216773724689082	3.05139190217159e-06	0.977585654819084	0.458011386742578
chr1:1478523-1479023	C1QTNF12	-0.187527221276769	6.36808992548515e-05	0.40598218153736	0.458011386742578
chr1:1484742-1485242	C1QTNF12	-0.205745336009515	1.01303933461331e-05	0.590650016010247	0.458011386742578
chr1:1486169-1486669	C1QTNF12	-0.183710554539249	9.15331257402575e-05	0.608958203838692	0.458011386742578
chr1:1024568-1025068	UBE2J2	-0.494253602182525	6.92473806495739e-31	0.978655516000829	0.737647417649451
chr1:1025891-1026391	UBE2J2	0.247650237612482	7.38353541913165e-08	0.844990676385828	0.737647417649451
chr1:1032417-1032917	UBE2J2	-0.274955190120363	1.73290932698083e-09	0.823719651164981	0.737647417649451
chr1:1032936-1033436	UBE2J2	-0.462021721361107	1.22250616943834e-26	0.982976399013015	0.737647417649451
chr1:1033595-1034095	UBE2J2	-0.325256459082309	5.14882211509258e-13	0.832163643555405	0.737647417649451
chr1:1034379-1034879	UBE2J2	-0.422211576798368	5.46484868536211e-22	0.686363037049594	0.737647417649451
chr1:1040602-1041102	UBE2J2	0.194068208685975	3.35881091590854e-05	0.965698517639525	0.737647417649451
chr1:1051027-1051527	UBE2J2	-0.35153418087893	3.78874070013999e-15	0.585984441807463	0.737647417649451
chr1:1061976-1062476	UBE2J2	0.183886432686906	9.00303531256561e-05	0.770294400180822	0.737647417649451
chr1:1064065-1064565	UBE2J2	0.519798166602691	1.35949703695555e-34	0.976570416831478	0.737647417649451
chr1:1066642-1067142	UBE2J2	0.535120835735602	5.66745577576507e-37	0.787649507449474	0.737647417649451
chr1:1068514-1069014	UBE2J2	-0.186300813807295	7.16218212584995e-05	0.930643611911623	0.737647417649451
chr1:1069136-1069636	UBE2J2	-0.24886764181047	6.30490540691595e-08	0.955939801472943	0.737647417649451
chr1:1069819-1070319	UBE2J2	0.394429014873225	4.2649697450685e-19	0.779103802904447	0.737647417649451
chr1:1079444-1079944	UBE2J2	0.237910432228398	2.53258654208264e-07	0.938181612702718	0.737647417649451
chr1:1090988-1091488	UBE2J2	0.223453445456813	1.42739168640215e-06	0.510969844229719	0.737647417649451
chr1:1116574-1117074	UBE2J2	0.200947156415825	1.6728532410712e-05	0.847716185417491	0.737647417649451
chr1:1123487-1123987	UBE2J2	0.336583913955879	6.56722323274484e-14	0.729438134523742	0.737647417649451
chr1:1124206-1124706	UBE2J2	0.383274422454283	5.1870105720895e-18	0.756830724604924	0.737647417649451
chr1:1133281-1133781	UBE2J2	0.265189206446492	6.98088584304439e-09	0.669919572055527	0.737647417649451
chr1:1135362-1135862	UBE2J2	0.189717104638839	5.15338606746044e-05	0.534354221996195	0.737647417649451
chr1:1136758-1137258	UBE2J2	-0.489542840036139	3.09160004293599e-30	0.775014597577744	0.737647417649451
chr1:1137531-1138031	UBE2J2	-0.211499597404072	5.46149811463753e-06	0.843016707163173	0.737647417649451
chr1:1144425-1144925	UBE2J2	-0.292049284713359	1.3138675831656e-10	0.736816032849259	0.737647417649451
chr1:1157315-1157815	UBE2J2	0.351037506736996	4.17625923373182e-15	0.965223860918046	0.737647417649451
chr1:1162527-1163027	UBE2J2	-0.294130689300623	9.4791144501989e-11	0.891584260985855	0.737647417649451
chr1:1164582-1165082	UBE2J2	-0.43990199056642	5.59654315738196e-24	0.818950481249176	0.737647417649451
chr1:1173624-1174124	UBE2J2	-0.365315533837974	2.36977956658639e-16	0.852839464315986	0.737647417649451
chr1:1176323-1176823	UBE2J2	-0.341907381727693	2.42101835877183e-14	0.754427304062836	0.737647417649451
chr1:1178745-1179245	UBE2J2	0.186848613289812	6.79643166698417e-05	0.337963119926165	0.737647417649451
chr1:1179781-1180281	UBE2J2	0.205242995563736	1.06836178137359e-05	0.333340867567008	0.737647417649451
chr1:1181348-1181848	UBE2J2	0.303449495555274	2.12485588650558e-11	0.534945659339624	0.737647417649451
chr1:1191676-1192176	UBE2J2	0.200622880795526	1.72974723126548e-05	0.755286206701701	0.737647417649451
chr1:1200790-1201290	UBE2J2	-0.217869421605949	2.6982969922037e-06	0.73354805899305	0.737647417649451
chr1:1201465-1201965	UBE2J2	0.232399742579772	4.96520941028359e-07	0.866062044414308	0.737647417649451
chr1:1206344-1206844	UBE2J2	-0.232103803461643	5.14529566847111e-07	0.7158482605338	0.737647417649451
chr1:1206878-1207378	UBE2J2	-0.189537877644343	5.24372463653601e-05	0.512160253150251	0.737647417649451
chr1:1207923-1208423	UBE2J2	0.585544678919929	9.61889901801255e-46	0.97419336610725	0.737647417649451
chr1:1212762-1213262	UBE2J2	0.318685228126038	1.63317157380702e-12	0.661724209376354	0.737647417649451
chr1:1222170-1222670	UBE2J2	0.22024224011069	2.0630338940242e-06	0.615134391893165	0.737647417649451
chr1:1230607-1231107	UBE2J2	0.423667474627877	3.78760499058886e-22	0.764928142246332	0.737647417649451
chr1:1232418-1232918	UBE2J2	-0.261729482565676	1.12781245100112e-08	0.82139910719331	0.737647417649451
chr1:1236853-1237353	UBE2J2	0.511819227297038	2.11590452957795e-33	0.937215347233994	0.737647417649451
chr1:1237366-1237866	UBE2J2	0.451295458770573	2.52335104112276e-25	0.842773728127178	0.737647417649451
chr1:1238005-1238505	UBE2J2	0.381832266171304	7.11523155697637e-18	0.694091277240964	0.737647417649451
chr1:1239468-1239968	UBE2J2	0.219391370641541	2.27243537617177e-06	0.762669755702473	0.737647417649451
chr1:1240755-1241255	UBE2J2	0.232105216801042	5.14443737743227e-07	0.666983104480986	0.737647417649451
chr1:1246488-1246988	UBE2J2	-0.19162857789863	4.27525696410581e-05	0.838592228437965	0.737647417649451
chr1:1250097-1250597	UBE2J2	0.19562308634011	2.87501085267984e-05	0.877649695805315	0.737647417649451
chr1:1256321-1256821	UBE2J2	0.263646923724798	8.65207869079102e-09	0.74454238948221	0.737647417649451
chr1:1264809-1265309	UBE2J2	0.436663152374799	1.32150035385018e-23	0.998180482567667	0.737647417649451
chr1:1265705-1266205	UBE2J2	0.245385240512883	9.88180552910436e-08	0.49919948767211	0.737647417649451
chr1:1270744-1271244	UBE2J2	0.428007833989939	1.25451405154056e-22	0.783739240172534	0.737647417649451
chr1:1282025-1282525	UBE2J2	0.588775295422228	2.33077866030729e-46	0.881405511291933	0.737647417649451
chr1:1282838-1283338	UBE2J2	0.461586457207981	1.38543024316089e-26	0.701859072159123	0.737647417649451
chr1:1291789-1292289	UBE2J2	-0.377091913177786	1.98726442935048e-17	0.892414910248441	0.737647417649451
chr1:1293258-1293758	UBE2J2	-0.448681283983149	5.19399546405939e-25	0.898231338644968	0.737647417649451
chr1:1293770-1294270	UBE2J2	-0.527176396552951	1.00641720453084e-35	0.979802603077734	0.737647417649451
chr1:1299011-1299511	UBE2J2	-0.246569060635598	8.48869768593459e-08	0.864611704432013	0.737647417649451
chr1:1299963-1300463	UBE2J2	-0.325696923471413	4.76018605918982e-13	0.727358686029647	0.737647417649451
chr1:1301861-1302361	UBE2J2	-0.231297930739068	5.66876496139951e-07	0.662163078487879	0.737647417649451
chr1:1303218-1303718	UBE2J2	0.234903720605076	3.6647185610443e-07	0.739665856736547	0.737647417649451
chr1:1304606-1305106	UBE2J2	0.390979789627083	9.3308833971748e-19	0.963389275018365	0.737647417649451
chr1:1305491-1305991	UBE2J2	0.626917312290475	3.46755183034756e-54	0.972051760185342	0.737647417649451
chr1:1307371-1307871	UBE2J2	0.352423266787554	3.18110912376815e-15	0.919709555291857	0.737647417649451
chr1:1308139-1308639	UBE2J2	0.41311839274886	5.18318327870089e-21	0.993275696445725	0.737647417649451
chr1:1315378-1315878	UBE2J2	-0.33476274704395	9.20139710825448e-14	0.836533499086474	0.737647417649451
chr1:1318185-1318685	UBE2J2	0.488539076300029	4.23867899168551e-30	0.962163078487879	0.737647417649451
chr1:1330661-1331161	UBE2J2	0.361887404173138	4.78087806374675e-16	0.751826109886798	0.737647417649451
chr1:1334839-1335339	UBE2J2	-0.465735549946634	4.17798874962689e-27	0.822992597615415	0.737647417649451
chr1:1337060-1337560	UBE2J2	0.384808720921166	3.70011702804184e-18	0.678141304552561	0.737647417649451
chr1:1337663-1338163	UBE2J2	-0.466077304954908	3.78324287096395e-27	0.880729313819668	0.737647417649451
chr1:1340140-1340640	UBE2J2	0.22844000672833	7.96753804620734e-07	0.695669699195721	0.737647417649451
chr1:1343920-1344420	UBE2J2	0.455376112864355	8.08215440385087e-26	0.674645420127705	0.737647417649451
chr1:1344753-1345253	UBE2J2	0.58455345099465	1.48102767260127e-45	0.979333597031512	0.737647417649451
chr1:1345822-1346322	UBE2J2	0.529197884754082	4.87641126571966e-36	0.860767361699723	0.737647417649451
chr1:1351951-1352451	UBE2J2	0.216110998323876	3.28604145974077e-06	0.884703622082839	0.737647417649451
chr1:1353707-1354207	UBE2J2	-0.341357397052459	2.68658028265663e-14	0.797570209640052	0.737647417649451
chr1:1355342-1355842	UBE2J2	0.211120761818156	5.6915782430397e-06	0.799800342807632	0.737647417649451
chr1:1356687-1357187	UBE2J2	0.457686998971286	4.21156994444688e-26	0.809235086926221	0.737647417649451
chr1:1357768-1358268	UBE2J2	0.392600694836816	6.4660369566747e-19	0.834427680774519	0.737647417649451
chr1:1358361-1358861	UBE2J2	0.474307902839621	3.3277971603275e-28	0.988016801341094	0.737647417649451
chr1:1358930-1359430	UBE2J2	0.440406778396796	4.88996293829319e-24	0.921190032208849	0.737647417649451
chr1:1359658-1360158	UBE2J2	0.320795179838592	1.13106601587509e-12	0.937467744062082	0.737647417649451
chr1:1360498-1360998	UBE2J2	0.463835419995474	7.24956223860142e-27	0.994275865965983	0.737647417649451
chr1:1361928-1362428	UBE2J2	0.259101472660925	1.61574267527604e-08	0.915774801755476	0.737647417649451
chr1:1364175-1364675	UBE2J2	-0.270499596825275	3.29601107807594e-09	0.63197340415513	0.737647417649451
chr1:1371989-1372489	UBE2J2	-0.276408754053203	1.4015935439888e-09	0.906012318472057	0.737647417649451
chr1:1375147-1375647	UBE2J2	0.250663018176955	4.98754263622496e-08	0.995266617694148	0.737647417649451
chr1:1376252-1376752	UBE2J2	-0.408434157825805	1.60800916117111e-20	0.769492004294513	0.737647417649451
chr1:1382833-1383333	UBE2J2	-0.221329171155431	1.82224779365251e-06	0.365459305720367	0.737647417649451
chr1:1401922-1402422	UBE2J2	-0.300956993957744	3.18783074052864e-11	0.847670980015445	0.737647417649451
chr1:1407057-1407557	UBE2J2	0.219004606507873	2.37426355092396e-06	0.954193742818934	0.737647417649451
chr1:1410145-1410645	UBE2J2	-0.443923972796538	1.90007911078727e-24	0.989651730048407	0.737647417649451
chr1:1431823-1432323	UBE2J2	0.219892148380211	2.14696744860352e-06	0.929392929121697	0.737647417649451
chr1:1433740-1434240	UBE2J2	0.470592032997622	1.00555482526685e-27	0.933329566216496	0.737647417649451
chr1:1435430-1435930	UBE2J2	0.312560212532652	4.66495117084257e-12	0.945165847318755	0.737647417649451
chr1:1439562-1440062	UBE2J2	-0.411653527583959	7.40123728293601e-21	0.791009775668192	0.737647417649451
chr1:1450738-1451238	UBE2J2	0.200826714032213	1.69382302594488e-05	0.400325855606412	0.737647417649451
chr1:1453830-1454330	UBE2J2	-0.204421906684348	1.16486264455421e-05	0.734120660752293	0.737647417649451
chr1:1455246-1455746	UBE2J2	-0.213803484190154	4.24289082516841e-06	0.52482341639826	0.737647417649451
chr1:1462437-1462937	UBE2J2	0.215937761364472	3.35000275981348e-06	0.795038707125502	0.737647417649451
chr1:1471462-1471962	UBE2J2	0.20899582862944	7.16123635665652e-06	0.977585654819084	0.737647417649451
chr1:1472166-1472666	UBE2J2	0.310138843031233	7.01835480369516e-12	0.782788043171159	0.737647417649451
chr1:1504876-1505376	UBE2J2	-0.299318456397475	4.15269713886391e-11	0.919967602795201	0.737647417649451
chr1:1505379-1505879	UBE2J2	0.197932563108016	2.27736355818438e-05	0.877561168559643	0.737647417649451
chr1:1510854-1511354	UBE2J2	-0.497057629836595	2.80925204212387e-31	0.851505904955642	0.737647417649451
chr1:1031672-1032172	SCNN1D	0.700616069008256	7.04290916057341e-73	0.715128741217909	0.656262708418056
chr1:1032936-1033436	SCNN1D	0.225983680459833	1.06360118247545e-06	0.982976399013015	0.656262708418056
chr1:1033595-1034095	SCNN1D	0.39561162582944	3.25414063866072e-19	0.832163643555405	0.656262708418056
chr1:1039769-1040269	SCNN1D	0.452885403243665	1.62216947413999e-25	0.762029345840161	0.656262708418056
chr1:1048777-1049277	SCNN1D	0.293723940112812	1.01072258971099e-10	0.606839200617807	0.656262708418056
chr1:1061976-1062476	SCNN1D	0.235873444239121	3.25485054767816e-07	0.770294400180822	0.656262708418056
chr1:1066642-1067142	SCNN1D	0.250884565333893	4.84424094994752e-08	0.787649507449474	0.656262708418056
chr1:1068514-1069014	SCNN1D	0.409372377217764	1.2837992858912e-20	0.930643611911623	0.656262708418056
chr1:1069136-1069636	SCNN1D	0.260657257526526	1.30665355373529e-08	0.955939801472943	0.656262708418056
chr1:1069819-1070319	SCNN1D	0.411015679847919	8.63813315517318e-21	0.779103802904447	0.656262708418056
chr1:1074079-1074579	SCNN1D	0.293923890646879	9.79310456030667e-11	0.932596861991675	0.656262708418056
chr1:1090988-1091488	SCNN1D	0.543984477231979	2.08432279978966e-38	0.510969844229719	0.656262708418056
chr1:1091531-1092031	SCNN1D	0.194223722396952	3.30726813995827e-05	0.815804938690173	0.656262708418056
chr1:1135920-1136420	SCNN1D	0.25348172228086	3.43834888565132e-08	0.44738844625266	0.656262708418056
chr1:1136758-1137258	SCNN1D	0.254378300721847	3.05207073405983e-08	0.775014597577744	0.656262708418056
chr1:1137531-1138031	SCNN1D	0.193460665732952	3.56820886164126e-05	0.843016707163173	0.656262708418056
chr1:1144425-1144925	SCNN1D	0.330370833877223	2.05405552145941e-13	0.736816032849259	0.656262708418056
chr1:1145015-1145515	SCNN1D	0.283419376538979	4.9432845290833e-10	0.510244674238572	0.656262708418056
chr1:1148508-1149008	SCNN1D	0.231037815379382	5.84812565185946e-07	0.566393550695975	0.656262708418056
chr1:1150067-1150567	SCNN1D	0.276004516164144	1.48702386706097e-09	0.845727147727487	0.656262708418056
chr1:1158042-1158542	SCNN1D	0.192269092437566	4.01423907571076e-05	0.856427643103351	0.656262708418056
chr1:1167281-1167781	SCNN1D	0.25675759896982	2.21905355009434e-08	0.641266881392326	0.656262708418056
chr1:1178745-1179245	SCNN1D	0.40775760494786	1.89045630244062e-20	0.337963119926165	0.656262708418056
chr1:1179781-1180281	SCNN1D	0.463653477899807	7.64093120573286e-27	0.333340867567008	0.656262708418056
chr1:1180323-1180823	SCNN1D	0.293446750017309	1.05577458742959e-10	0.507905294682715	0.656262708418056
chr1:1181348-1181848	SCNN1D	0.306037167721008	1.38917933434599e-11	0.534945659339624	0.656262708418056
chr1:1191676-1192176	SCNN1D	0.280816881060505	7.3030236473757e-10	0.755286206701701	0.656262708418056
chr1:1222170-1222670	SCNN1D	0.237499991832552	2.66449376355884e-07	0.615134391893165	0.656262708418056
chr1:1231836-1232336	SCNN1D	0.198378729124655	2.17622737844702e-05	0.99080258424215	0.656262708418056
chr1:1236853-1237353	SCNN1D	0.514324014360259	9.00755261504549e-34	0.937215347233994	0.656262708418056
chr1:1237366-1237866	SCNN1D	0.260538691420505	1.32806155485154e-08	0.842773728127178	0.656262708418056
chr1:1238005-1238505	SCNN1D	0.340099438839259	3.40590999870832e-14	0.694091277240964	0.656262708418056
chr1:1256321-1256821	SCNN1D	0.525248502370284	1.99976078857338e-35	0.74454238948221	0.656262708418056
chr1:1273638-1274138	SCNN1D	0.212406834044569	4.94648331775236e-06	0.974215968808273	0.656262708418056
chr1:1282025-1282525	SCNN1D	0.21899786241537	2.37608709998012e-06	0.881405511291933	0.656262708418056
chr1:1282838-1283338	SCNN1D	0.44022566489522	5.13233862456966e-24	0.701859072159123	0.656262708418056
chr1:1285570-1286070	SCNN1D	0.50238154319875	4.95618317053096e-32	0.671769226422558	0.656262708418056
chr1:1291789-1292289	SCNN1D	0.184795872057981	8.26282951577959e-05	0.892414910248441	0.656262708418056
chr1:1293258-1293758	SCNN1D	0.358380118604931	9.72203603946104e-16	0.898231338644968	0.656262708418056
chr1:1293770-1294270	SCNN1D	0.301367429204936	2.98256921735562e-11	0.979802603077734	0.656262708418056
chr1:1303218-1303718	SCNN1D	0.230261351749298	6.41697272327689e-07	0.739665856736547	0.656262708418056
chr1:1307371-1307871	SCNN1D	0.33849913730795	4.59828268304663e-14	0.919709555291857	0.656262708418056
chr1:1309026-1309526	SCNN1D	0.194184322335515	3.32022256508195e-05	0.821402874310147	0.656262708418056
chr1:1315378-1315878	SCNN1D	0.223026061091004	1.49957984889671e-06	0.836533499086474	0.656262708418056
chr1:1315994-1316494	SCNN1D	0.277202441417277	1.24753411004925e-09	0.65715092953608	0.656262708418056
chr1:1324454-1324954	SCNN1D	0.202147068053557	1.47731686190602e-05	0.962490817652709	0.656262708418056
chr1:1325008-1325508	SCNN1D	0.321390004974155	1.01908099122339e-12	0.790493680661506	0.656262708418056
chr1:1337060-1337560	SCNN1D	0.569813582127895	7.66378022252053e-43	0.678141304552561	0.656262708418056
chr1:1338713-1339213	SCNN1D	0.318324994472968	1.73827105961805e-12	0.693115593980147	0.656262708418056
chr1:1340140-1340640	SCNN1D	0.438983225879769	7.14694972044293e-24	0.695669699195721	0.656262708418056
chr1:1343920-1344420	SCNN1D	0.605079128168425	1.41981814542029e-49	0.674645420127705	0.656262708418056
chr1:1345822-1346322	SCNN1D	0.490938345714086	1.99003435893629e-30	0.860767361699723	0.656262708418056
chr1:1351951-1352451	SCNN1D	0.218406814158341	2.54000807831705e-06	0.884703622082839	0.656262708418056
chr1:1353707-1354207	SCNN1D	0.191803287688172	4.20253951233304e-05	0.797570209640052	0.656262708418056
chr1:1356687-1357187	SCNN1D	0.388591911737261	1.59507599418697e-18	0.809235086926221	0.656262708418056
chr1:1425575-1426075	SCNN1D	0.189610549893284	5.2069597478371e-05	0.900986984611328	0.656262708418056
chr1:1433111-1433611	SCNN1D	0.288235902503754	2.37340421686764e-10	0.974556892882033	0.656262708418056
chr1:1433740-1434240	SCNN1D	0.297780144732447	5.31407719479732e-11	0.933329566216496	0.656262708418056
chr1:1441501-1442001	SCNN1D	0.279097518605171	9.43129430158959e-10	0.739562261023526	0.656262708418056
chr1:1450738-1451238	SCNN1D	0.298962486765274	4.39754308937391e-11	0.400325855606412	0.656262708418056
chr1:1478523-1479023	SCNN1D	0.213341927948744	4.4642736168849e-06	0.40598218153736	0.656262708418056
chr1:1523906-1524406	SCNN1D	0.190366146216013	4.83811569472353e-05	0.553270799193837	0.656262708418056
chr1:1528824-1529324	SCNN1D	0.713053739574009	1.28675027734216e-76	0.752293232374602	0.656262708418056
chr1:1059406-1059906	ACAP3	0.289192437314063	2.04813051550162e-10	0.958919590891111	0.705825538836926
chr1:1064065-1064565	ACAP3	0.743369103624389	1.24316523074821e-86	0.976570416831478	0.705825538836926
chr1:1066642-1067142	ACAP3	0.468150258034766	2.06404396530849e-27	0.787649507449474	0.705825538836926
chr1:1068514-1069014	ACAP3	-0.35781681446526	1.08866491252118e-15	0.930643611911623	0.705825538836926
chr1:1069136-1069636	ACAP3	-0.24390195466453	1.19434242374495e-07	0.955939801472943	0.705825538836926
chr1:1069819-1070319	ACAP3	0.309338938101586	8.02586272145139e-12	0.779103802904447	0.705825538836926
chr1:1074079-1074579	ACAP3	-0.273833591037083	2.03989453052578e-09	0.932596861991675	0.705825538836926
chr1:1079444-1079944	ACAP3	0.212570479635255	4.85857922288487e-06	0.938181612702718	0.705825538836926
chr1:1091531-1092031	ACAP3	-0.435558573856066	1.76731987977133e-23	0.815804938690173	0.705825538836926
chr1:1092204-1092704	ACAP3	-0.314684874514054	3.25081522763093e-12	0.551168747998719	0.705825538836926
chr1:1106496-1106996	ACAP3	-0.289796970278492	1.86514159294411e-10	0.322378557570963	0.705825538836926
chr1:1115959-1116459	ACAP3	0.442206557884758	3.01783270585643e-24	0.996779115104255	0.705825538836926
chr1:1116574-1117074	ACAP3	0.414166652411617	4.01288766901796e-21	0.847716185417491	0.705825538836926
chr1:1122034-1122534	ACAP3	0.247273736927032	7.75139272595131e-08	0.916582848317041	0.705825538836926
chr1:1123487-1123987	ACAP3	0.640008851602025	3.92097901233112e-57	0.729438134523742	0.705825538836926
chr1:1124206-1124706	ACAP3	0.643980020000918	4.6879833443531e-58	0.756830724604924	0.705825538836926
chr1:1133281-1133781	ACAP3	0.427946452495225	1.27449852451179e-22	0.669919572055527	0.705825538836926
chr1:1136758-1137258	ACAP3	-0.484608494218044	1.4438894885025e-29	0.775014597577744	0.705825538836926
chr1:1137531-1138031	ACAP3	-0.410896901451782	8.89000607576178e-21	0.843016707163173	0.705825538836926
chr1:1143896-1144396	ACAP3	-0.350106138135318	5.01033691479907e-15	0.55928876834115	0.705825538836926
chr1:1144425-1144925	ACAP3	-0.301788590032071	2.78481481485055e-11	0.736816032849259	0.705825538836926
chr1:1145732-1146232	ACAP3	0.21262955031946	4.82739168757991e-06	0.318114181311333	0.705825538836926
chr1:1150067-1150567	ACAP3	-0.349700367988897	5.4234680726505e-15	0.845727147727487	0.705825538836926
chr1:1157315-1157815	ACAP3	0.607852288680106	3.86131967928515e-50	0.965223860918046	0.705825538836926
chr1:1162527-1163027	ACAP3	-0.520526700944996	1.0548842486707e-34	0.891584260985855	0.705825538836926
chr1:1164582-1165082	ACAP3	-0.391350978520944	8.58193529914204e-19	0.818950481249176	0.705825538836926
chr1:1167281-1167781	ACAP3	-0.307202282645045	1.14576758340686e-11	0.641266881392326	0.705825538836926
chr1:1173624-1174124	ACAP3	-0.50866274146984	6.14507367227706e-33	0.852839464315986	0.705825538836926
chr1:1176323-1176823	ACAP3	-0.226571228445395	9.92926009002613e-07	0.754427304062836	0.705825538836926
chr1:1181348-1181848	ACAP3	0.24199852552295	1.51993790256443e-07	0.534945659339624	0.705825538836926
chr1:1187924-1188424	ACAP3	0.461604143087834	1.37842163711248e-26	0.380799005481155	0.705825538836926
chr1:1200790-1201290	ACAP3	-0.209378344693269	6.87269339929676e-06	0.73354805899305	0.705825538836926
chr1:1201465-1201965	ACAP3	0.572683016894648	2.32760588720274e-43	0.866062044414308	0.705825538836926
chr1:1207923-1208423	ACAP3	0.792399931271609	3.1900830953677e-106	0.97419336610725	0.705825538836926
chr1:1208821-1209321	ACAP3	0.372361282182333	5.44591705828189e-17	0.611195871239946	0.705825538836926
chr1:1212762-1213262	ACAP3	0.412289693686929	6.34282894849142e-21	0.661724209376354	0.705825538836926
chr1:1230607-1231107	ACAP3	0.493189562532298	9.72957576170603e-31	0.764928142246332	0.705825538836926
chr1:1231301-1231801	ACAP3	0.326049550995863	4.46984589105071e-13	0.842251982445236	0.705825538836926
chr1:1231836-1232336	ACAP3	0.307362133849379	1.11580342241494e-11	0.99080258424215	0.705825538836926
chr1:1236853-1237353	ACAP3	0.21471950647622	3.8349042405292e-06	0.937215347233994	0.705825538836926
chr1:1237366-1237866	ACAP3	0.332561684779794	1.37835677925524e-13	0.842773728127178	0.705825538836926
chr1:1238005-1238505	ACAP3	0.244719528658811	1.07612238642638e-07	0.694091277240964	0.705825538836926
chr1:1240755-1241255	ACAP3	0.392571930371551	6.50831465342711e-19	0.666983104480986	0.705825538836926
chr1:1250097-1250597	ACAP3	0.391321170267502	8.63987893312397e-19	0.877649695805315	0.705825538836926
chr1:1258578-1259078	ACAP3	-0.313018833138857	4.31633710570502e-12	0.950622516057335	0.705825538836926
chr1:1264809-1265309	ACAP3	0.742106308412519	3.46249152707756e-86	0.998180482567667	0.705825538836926
chr1:1265705-1266205	ACAP3	0.354533234373841	2.0967189119719e-15	0.49919948767211	0.705825538836926
chr1:1270744-1271244	ACAP3	0.507372107447983	9.46720204603372e-33	0.783739240172534	0.705825538836926
chr1:1273638-1274138	ACAP3	0.310439498557255	6.67279330885776e-12	0.974215968808273	0.705825538836926
chr1:1274180-1274680	ACAP3	0.190405779584058	4.81941082741033e-05	0.832689156354184	0.705825538836926
chr1:1282025-1282525	ACAP3	0.642095836562955	1.28925173775885e-57	0.881405511291933	0.705825538836926
chr1:1282838-1283338	ACAP3	0.346679054343384	9.73675764957738e-15	0.701859072159123	0.705825538836926
chr1:1284723-1285223	ACAP3	-0.199075494073935	2.02720776057161e-05	0.589086662522838	0.705825538836926
chr1:1291789-1292289	ACAP3	-0.392953223083835	5.96879991999594e-19	0.892414910248441	0.705825538836926
chr1:1293258-1293758	ACAP3	-0.436770127651755	1.28458801429064e-23	0.898231338644968	0.705825538836926
chr1:1293770-1294270	ACAP3	-0.528546433894927	6.16307704720511e-36	0.979802603077734	0.705825538836926
chr1:1299011-1299511	ACAP3	-0.408552232789655	1.56321820638306e-20	0.864611704432013	0.705825538836926
chr1:1299963-1300463	ACAP3	-0.455348907984717	8.14435950879848e-26	0.727358686029647	0.705825538836926
chr1:1301861-1302361	ACAP3	-0.190911028623681	4.5871113620168e-05	0.662163078487879	0.705825538836926
chr1:1304606-1305106	ACAP3	0.662932016828573	1.18338347695718e-62	0.963389275018365	0.705825538836926
chr1:1305491-1305991	ACAP3	0.467265222878036	2.6749234050964e-27	0.972051760185342	0.705825538836926
chr1:1307371-1307871	ACAP3	0.436702226281914	1.30785883972424e-23	0.919709555291857	0.705825538836926
chr1:1308139-1308639	ACAP3	0.650409989408219	1.40640583998336e-59	0.993275696445725	0.705825538836926
chr1:1309026-1309526	ACAP3	-0.19202197822356	4.1132104810276e-05	0.821402874310147	0.705825538836926
chr1:1315378-1315878	ACAP3	-0.559693314937943	4.66545879276494e-41	0.836533499086474	0.705825538836926
chr1:1315994-1316494	ACAP3	-0.305018560372938	1.64290514924594e-11	0.65715092953608	0.705825538836926
chr1:1318185-1318685	ACAP3	0.656506398811647	4.68061644262865e-61	0.962163078487879	0.705825538836926
chr1:1324454-1324954	ACAP3	0.221558749604407	1.77499654239354e-06	0.962490817652709	0.705825538836926
chr1:1330661-1331161	ACAP3	0.307052731671605	1.17460812505566e-11	0.751826109886798	0.705825538836926
chr1:1333598-1334098	ACAP3	-0.184650793618026	8.37727503020632e-05	0.589794880488218	0.705825538836926
chr1:1334839-1335339	ACAP3	-0.552681575499611	7.39920428598892e-40	0.822992597615415	0.705825538836926
chr1:1337663-1338163	ACAP3	-0.650360828943704	1.44491837341505e-59	0.880729313819668	0.705825538836926
chr1:1338713-1339213	ACAP3	-0.199661515850634	1.90919589264519e-05	0.693115593980147	0.705825538836926
chr1:1343920-1344420	ACAP3	0.214733567957262	3.82894145795322e-06	0.674645420127705	0.705825538836926
chr1:1344753-1345253	ACAP3	0.433135569603271	3.33469510338496e-23	0.979333597031512	0.705825538836926
chr1:1345822-1346322	ACAP3	0.357501795850086	1.15980470364553e-15	0.860767361699723	0.705825538836926
chr1:1349138-1349638	ACAP3	0.387599259333059	1.99155435630845e-18	0.948537416887985	0.705825538836926
chr1:1349673-1350173	ACAP3	0.245384556529566	9.88267960033778e-08	0.908054095797781	0.705825538836926
chr1:1353707-1354207	ACAP3	-0.572676315823292	2.33397510101883e-43	0.797570209640052	0.705825538836926
chr1:1356687-1357187	ACAP3	0.301583200843209	2.87953316963862e-11	0.809235086926221	0.705825538836926
chr1:1357768-1358268	ACAP3	0.388699799285243	1.55699895247635e-18	0.834427680774519	0.705825538836926
chr1:1358361-1358861	ACAP3	0.534026035135319	8.46084781343006e-37	0.988016801341094	0.705825538836926
chr1:1358930-1359430	ACAP3	0.534231335917046	7.85045198670517e-37	0.921190032208849	0.705825538836926
chr1:1359658-1360158	ACAP3	0.443227394814141	2.29283678955392e-24	0.937467744062082	0.705825538836926
chr1:1360498-1360998	ACAP3	0.787405051125417	5.36711096698738e-104	0.994275865965983	0.705825538836926
chr1:1361928-1362428	ACAP3	0.614851489845384	1.36076165344172e-51	0.915774801755476	0.705825538836926
chr1:1364175-1364675	ACAP3	-0.471626967599051	7.40133965388305e-28	0.63197340415513	0.705825538836926
chr1:1375147-1375647	ACAP3	0.461462368585392	1.43568064582726e-26	0.995266617694148	0.705825538836926
chr1:1376252-1376752	ACAP3	-0.520201166738414	1.18132320993516e-34	0.769492004294513	0.705825538836926
chr1:1382833-1383333	ACAP3	-0.269230201650629	3.94911074609755e-09	0.365459305720367	0.705825538836926
chr1:1399250-1399750	ACAP3	0.447163668948966	7.87209051768089e-25	0.991746247009851	0.705825538836926
chr1:1401922-1402422	ACAP3	-0.486068572691169	9.17667540019625e-30	0.847670980015445	0.705825538836926
chr1:1407057-1407557	ACAP3	0.472513406895395	5.68655068668915e-28	0.954193742818934	0.705825538836926
chr1:1407652-1408152	ACAP3	0.183398721204127	9.42583270621578e-05	0.747107796048294	0.705825538836926
chr1:1410145-1410645	ACAP3	-0.75009323258685	4.80366666027174e-89	0.989651730048407	0.705825538836926
chr1:1417325-1417825	ACAP3	-0.282530674046382	5.65115995175762e-10	0.54038349249402	0.705825538836926
chr1:1421093-1421593	ACAP3	-0.268576176336352	4.33327801661755e-09	0.713599291782035	0.705825538836926
chr1:1425575-1426075	ACAP3	-0.411504275115511	7.67360919247032e-21	0.900986984611328	0.705825538836926
chr1:1426890-1427390	ACAP3	-0.465876258715606	4.01088327344413e-27	0.980684108417623	0.705825538836926
chr1:1430326-1430826	ACAP3	0.197659450392791	2.34143032437401e-05	0.902976022301332	0.705825538836926
chr1:1433111-1433611	ACAP3	-0.360910867017774	5.83060489164345e-16	0.974556892882033	0.705825538836926
chr1:1433740-1434240	ACAP3	0.386529335014296	2.52716518341225e-18	0.933329566216496	0.705825538836926
chr1:1434307-1434807	ACAP3	-0.184518178985897	8.48272625584908e-05	0.829404230472208	0.705825538836926
chr1:1435430-1435930	ACAP3	0.512086184063912	1.9326844574023e-33	0.945165847318755	0.705825538836926
chr1:1439562-1440062	ACAP3	-0.523412778857197	3.82942822897386e-35	0.791009775668192	0.705825538836926
chr1:1453830-1454330	ACAP3	-0.436079984788373	1.54069845284495e-23	0.734120660752293	0.705825538836926
chr1:1455246-1455746	ACAP3	-0.382006052960372	6.8494678857333e-18	0.52482341639826	0.705825538836926
chr1:1455844-1456344	ACAP3	-0.243094790871032	1.32331352316304e-07	0.418453221826675	0.705825538836926
chr1:1461598-1462098	ACAP3	-0.262282622298774	1.04500431178694e-08	0.775572130869639	0.705825538836926
chr1:1469556-1470056	ACAP3	-0.45495187815609	9.10562781266618e-26	0.989069710497071	0.705825538836926
chr1:1470782-1471282	ACAP3	-0.512430068608801	1.71911360003071e-33	0.971061008457177	0.705825538836926
chr1:1471462-1471962	ACAP3	0.462440059654781	1.0838982332014e-26	0.977585654819084	0.705825538836926
chr1:1472166-1472666	ACAP3	0.339397524274616	3.88605034761967e-14	0.782788043171159	0.705825538836926
chr1:1478523-1479023	ACAP3	-0.305559980888578	1.50281840380204e-11	0.40598218153736	0.705825538836926
chr1:1484742-1485242	ACAP3	-0.34515607767013	1.30443189830196e-14	0.590650016010247	0.705825538836926
chr1:1486169-1486669	ACAP3	-0.32533802718594	5.07474502244782e-13	0.608958203838692	0.705825538836926
chr1:1495492-1495992	ACAP3	-0.272198391191167	2.58415248454819e-09	0.727260740991882	0.705825538836926
chr1:1497466-1497966	ACAP3	-0.327900541370072	3.20814532252279e-13	0.63230114331996	0.705825538836926
chr1:1504876-1505376	ACAP3	-0.544271866715507	1.86960121431914e-38	0.919967602795201	0.705825538836926
chr1:1505379-1505879	ACAP3	0.273663775044823	2.09078165158405e-09	0.877561168559643	0.705825538836926
chr1:1510854-1511354	ACAP3	-0.479012818129844	8.04307038755623e-29	0.851505904955642	0.705825538836926
chr1:1511832-1512332	ACAP3	0.504049151568319	2.8591530792144e-32	0.979589760976437	0.705825538836926
chr1:1512543-1513043	ACAP3	0.194434204339804	3.23864033452183e-05	0.800028253376278	0.705825538836926
chr1:1517208-1517708	ACAP3	-0.302165639705846	2.619357193416e-11	0.433274943022358	0.705825538836926
chr1:1523906-1524406	ACAP3	-0.240883767145873	1.74879553649183e-07	0.553270799193837	0.705825538836926
chr1:1528824-1529324	ACAP3	0.224892914560021	1.20798558522386e-06	0.752293232374602	0.705825538836926
chr1:1533460-1533960	ACAP3	0.211797125182309	5.28721706217712e-06	0.577056374903468	0.705825538836926
chr1:1539560-1540060	ACAP3	0.265468682829011	6.71362374899624e-09	0.778800549999058	0.705825538836926
chr1:1540391-1540891	ACAP3	0.429101968951738	9.47560334151372e-23	0.954297338531955	0.705825538836926
chr1:1541062-1541562	ACAP3	-0.402429856932678	6.68725408430737e-20	0.809007176357575	0.705825538836926
chr1:1554772-1555272	ACAP3	0.566769434903644	2.67511670022742e-42	0.94685163210337	0.705825538836926
chr1:1059406-1059906	PUSL1	-0.195583148921754	2.88650671454198e-05	0.958919590891111	0.704808865392436
chr1:1061976-1062476	PUSL1	0.187173959099611	6.58789467472352e-05	0.770294400180822	0.704808865392436
chr1:1066642-1067142	PUSL1	0.195872428135277	2.80382722829902e-05	0.787649507449474	0.704808865392436
chr1:1068514-1069014	PUSL1	0.346881678642021	9.36435476641845e-15	0.930643611911623	0.704808865392436
chr1:1069819-1070319	PUSL1	0.334052862120593	1.04866754234363e-13	0.779103802904447	0.704808865392436
chr1:1079444-1079944	PUSL1	0.203534065145692	1.27860525391375e-05	0.938181612702718	0.704808865392436
chr1:1090988-1091488	PUSL1	0.377017351004248	2.01937420574215e-17	0.510969844229719	0.704808865392436
chr1:1091531-1092031	PUSL1	0.350790790891031	4.38281569613367e-15	0.815804938690173	0.704808865392436
chr1:1092204-1092704	PUSL1	0.270093783842686	3.49267978521934e-09	0.551168747998719	0.704808865392436
chr1:1094785-1095285	PUSL1	-0.342737925332231	2.06842015890486e-14	0.493618504077904	0.704808865392436
chr1:1106496-1106996	PUSL1	0.188026391029235	6.06912347123313e-05	0.322378557570963	0.704808865392436
chr1:1123487-1123987	PUSL1	-0.284143675171689	4.43126669990829e-10	0.729438134523742	0.704808865392436
chr1:1124206-1124706	PUSL1	-0.213970448048755	4.16551419119812e-06	0.756830724604924	0.704808865392436
chr1:1136758-1137258	PUSL1	0.256328143777753	2.35108737500357e-08	0.775014597577744	0.704808865392436
chr1:1137531-1138031	PUSL1	0.260902934899478	1.26347092640808e-08	0.843016707163173	0.704808865392436
chr1:1143896-1144396	PUSL1	0.228604470470022	7.81392648643557e-07	0.55928876834115	0.704808865392436
chr1:1144425-1144925	PUSL1	0.262759770817662	9.78326769546276e-09	0.736816032849259	0.704808865392436
chr1:1150067-1150567	PUSL1	0.210332073833852	6.19981352936007e-06	0.845727147727487	0.704808865392436
chr1:1162527-1163027	PUSL1	0.408878492689839	1.4454396238006e-20	0.891584260985855	0.704808865392436
chr1:1164582-1165082	PUSL1	0.222722638448643	1.55291194404281e-06	0.818950481249176	0.704808865392436
chr1:1173624-1174124	PUSL1	0.225316902334715	1.14973167902942e-06	0.852839464315986	0.704808865392436
chr1:1178745-1179245	PUSL1	0.266284426651063	5.98838277038601e-09	0.337963119926165	0.704808865392436
chr1:1179781-1180281	PUSL1	0.352198846131736	3.32473286100775e-15	0.333340867567008	0.704808865392436
chr1:1187924-1188424	PUSL1	-0.189366804100993	5.33155116827923e-05	0.380799005481155	0.704808865392436
chr1:1191676-1192176	PUSL1	0.261679457402749	1.13558700632533e-08	0.755286206701701	0.704808865392436
chr1:1208821-1209321	PUSL1	-0.233144111721516	4.5384904019527e-07	0.611195871239946	0.704808865392436
chr1:1231301-1231801	PUSL1	-0.291075828514661	1.5295580017933e-10	0.842251982445236	0.704808865392436
chr1:1236853-1237353	PUSL1	0.509008707275229	5.47044125671945e-33	0.937215347233994	0.704808865392436
chr1:1237366-1237866	PUSL1	0.274608424873295	1.82280239832059e-09	0.842773728127178	0.704808865392436
chr1:1238005-1238505	PUSL1	0.288744070683784	2.1948662389371e-10	0.694091277240964	0.704808865392436
chr1:1250097-1250597	PUSL1	-0.206958218504222	8.90717332021099e-06	0.877649695805315	0.704808865392436
chr1:1256321-1256821	PUSL1	0.405917030995467	2.93246953653327e-20	0.74454238948221	0.704808865392436
chr1:1264809-1265309	PUSL1	-0.216172091213948	3.26353233188207e-06	0.998180482567667	0.704808865392436
chr1:1265705-1266205	PUSL1	-0.195096635305979	3.03107467881535e-05	0.49919948767211	0.704808865392436
chr1:1282838-1283338	PUSL1	0.34411630086999	1.591247377369e-14	0.701859072159123	0.704808865392436
chr1:1284723-1285223	PUSL1	0.20060299221517	1.73331015537713e-05	0.589086662522838	0.704808865392436
chr1:1285570-1286070	PUSL1	0.335148014292186	8.56930778567882e-14	0.671769226422558	0.704808865392436
chr1:1293258-1293758	PUSL1	0.339257403810623	3.98939583850425e-14	0.898231338644968	0.704808865392436
chr1:1293770-1294270	PUSL1	0.309552654053569	7.7447551132409e-12	0.979802603077734	0.704808865392436
chr1:1299011-1299511	PUSL1	0.356746499641635	1.34922164232949e-15	0.864611704432013	0.704808865392436
chr1:1299963-1300463	PUSL1	0.286446350944566	3.1222565856382e-10	0.727358686029647	0.704808865392436
chr1:1303218-1303718	PUSL1	0.233150468685983	4.53500476770893e-07	0.739665856736547	0.704808865392436
chr1:1309026-1309526	PUSL1	0.206763936140547	9.09314721961467e-06	0.821402874310147	0.704808865392436
chr1:1315378-1315878	PUSL1	0.319428805740502	1.4353451722568e-12	0.836533499086474	0.704808865392436
chr1:1315994-1316494	PUSL1	0.358121290548188	1.02418729111847e-15	0.65715092953608	0.704808865392436
chr1:1318185-1318685	PUSL1	-0.183238989025619	9.56762652411182e-05	0.962163078487879	0.704808865392436
chr1:1325008-1325508	PUSL1	0.186640221820657	6.93331832732328e-05	0.790493680661506	0.704808865392436
chr1:1334839-1335339	PUSL1	0.293186295650887	1.09979641411991e-10	0.822992597615415	0.704808865392436
chr1:1337060-1337560	PUSL1	0.460908595027823	1.68302555542278e-26	0.678141304552561	0.704808865392436
chr1:1337663-1338163	PUSL1	0.356413514432601	1.44199610118218e-15	0.880729313819668	0.704808865392436
chr1:1338713-1339213	PUSL1	0.368876718973947	1.13232706803983e-16	0.693115593980147	0.704808865392436
chr1:1340140-1340640	PUSL1	0.244680365339612	1.08156908384972e-07	0.695669699195721	0.704808865392436
chr1:1343920-1344420	PUSL1	0.495657085682994	4.41264026876024e-31	0.674645420127705	0.704808865392436
chr1:1344753-1345253	PUSL1	0.237360593081084	2.71073518708512e-07	0.979333597031512	0.704808865392436
chr1:1345822-1346322	PUSL1	0.464005450679238	6.90192857287142e-27	0.860767361699723	0.704808865392436
chr1:1351951-1352451	PUSL1	0.211139941740547	5.67973244484088e-06	0.884703622082839	0.704808865392436
chr1:1353707-1354207	PUSL1	0.365663165128893	2.20583142764584e-16	0.797570209640052	0.704808865392436
chr1:1355342-1355842	PUSL1	0.245837001098377	9.32626042899116e-08	0.799800342807632	0.704808865392436
chr1:1356687-1357187	PUSL1	0.36360587177406	3.36679667354155e-16	0.809235086926221	0.704808865392436
chr1:1358361-1358861	PUSL1	-0.187723280527815	6.24911582642067e-05	0.988016801341094	0.704808865392436
chr1:1360498-1360998	PUSL1	-0.197904899547792	2.28371321009407e-05	0.994275865965983	0.704808865392436
chr1:1361928-1362428	PUSL1	-0.281300900059042	6.794395127622e-10	0.915774801755476	0.704808865392436
chr1:1364175-1364675	PUSL1	0.26487556422194	7.29258660355877e-09	0.63197340415513	0.704808865392436
chr1:1376252-1376752	PUSL1	0.214907742477499	3.75579512218526e-06	0.769492004294513	0.704808865392436
chr1:1399250-1399750	PUSL1	-0.233271133518138	4.46948156513543e-07	0.991746247009851	0.704808865392436
chr1:1407057-1407557	PUSL1	-0.190834483748377	4.62151258418025e-05	0.954193742818934	0.704808865392436
chr1:1425575-1426075	PUSL1	0.375818942548574	2.61177094388989e-17	0.900986984611328	0.704808865392436
chr1:1430326-1430826	PUSL1	-0.19082773125692	4.62454533642001e-05	0.902976022301332	0.704808865392436
chr1:1433111-1433611	PUSL1	0.352731590857513	2.99381447754489e-15	0.974556892882033	0.704808865392436
chr1:1434307-1434807	PUSL1	0.233490071402558	4.3524910749365e-07	0.829404230472208	0.704808865392436
chr1:1439562-1440062	PUSL1	0.345665876523077	1.18295695919385e-14	0.791009775668192	0.704808865392436
chr1:1450738-1451238	PUSL1	0.374705178552198	3.31237325414719e-17	0.400325855606412	0.704808865392436
chr1:1455246-1455746	PUSL1	0.254654722381863	2.94166055125046e-08	0.52482341639826	0.704808865392436
chr1:1470782-1471282	PUSL1	0.310768927457838	6.31336010512636e-12	0.971061008457177	0.704808865392436
chr1:1471462-1471962	PUSL1	-0.202815735824249	1.37801808256248e-05	0.977585654819084	0.704808865392436
chr1:1478523-1479023	PUSL1	0.285152853104617	3.80277794607715e-10	0.40598218153736	0.704808865392436
chr1:1486169-1486669	PUSL1	0.319186067906101	1.4971914749844e-12	0.608958203838692	0.704808865392436
chr1:1497466-1497966	PUSL1	0.236504450315804	3.01226307619719e-07	0.63230114331996	0.704808865392436
chr1:1504876-1505376	PUSL1	0.241526163525623	1.61313656822884e-07	0.919967602795201	0.704808865392436
chr1:1510854-1511354	PUSL1	0.207965022404578	8.00008696995491e-06	0.851505904955642	0.704808865392436
chr1:1511832-1512332	PUSL1	-0.230056594216586	6.57553739837926e-07	0.979589760976437	0.704808865392436
chr1:1523906-1524406	PUSL1	0.198064611679299	2.24706244507021e-05	0.553270799193837	0.704808865392436
chr1:1528824-1529324	PUSL1	0.392813240267165	6.16176722619805e-19	0.752293232374602	0.704808865392436
chr1:1541062-1541562	PUSL1	0.185539486099748	7.70122201228196e-05	0.809007176357575	0.704808865392436
chr1:1543384-1543884	PUSL1	0.463627564779896	7.69774359502238e-27	0.827716562129174	0.704808865392436
chr1:1550905-1551405	PUSL1	0.247593708852325	7.43751865122173e-08	0.855871993369874	0.704808865392436
chr1:1079444-1079944	INTS11	0.202507538493339	1.42292507475648e-05	0.938181612702718	0.600294835298902
chr1:1080055-1080555	INTS11	0.319861375333467	1.33129954473348e-12	0.938251304364205	0.600294835298902
chr1:1092861-1093361	INTS11	0.295668270722159	7.43687948729469e-11	0.456356067883445	0.600294835298902
chr1:1094785-1095285	INTS11	0.232453735101111	4.93314651986789e-07	0.493618504077904	0.600294835298902
chr1:1115959-1116459	INTS11	-0.200983533975725	1.66656957103728e-05	0.996779115104255	0.600294835298902
chr1:1122034-1122534	INTS11	-0.305231005664693	1.58645311447553e-11	0.916582848317041	0.600294835298902
chr1:1123487-1123987	INTS11	-0.34174369071618	2.49735412625271e-14	0.729438134523742	0.600294835298902
chr1:1124206-1124706	INTS11	-0.283076457943053	5.20518111960226e-10	0.756830724604924	0.600294835298902
chr1:1145015-1145515	INTS11	0.193563207357945	3.5319401018144e-05	0.510244674238572	0.600294835298902
chr1:1150067-1150567	INTS11	0.333169986084159	1.23319824199422e-13	0.845727147727487	0.600294835298902
chr1:1164582-1165082	INTS11	-0.290838820794764	1.58698105157078e-10	0.818950481249176	0.600294835298902
chr1:1167281-1167781	INTS11	0.1900005504144	5.01309013897771e-05	0.641266881392326	0.600294835298902
chr1:1176323-1176823	INTS11	-0.270047162667349	3.51582573289099e-09	0.754427304062836	0.600294835298902
chr1:1181348-1181848	INTS11	0.282782489002561	5.44057914680969e-10	0.534945659339624	0.600294835298902
chr1:1187924-1188424	INTS11	-0.232151778900706	5.11569506689403e-07	0.380799005481155	0.600294835298902
chr1:1191676-1192176	INTS11	0.431347753195415	5.30787124185885e-23	0.755286206701701	0.600294835298902
chr1:1201465-1201965	INTS11	-0.346304761081829	1.04648643357129e-14	0.866062044414308	0.600294835298902
chr1:1222170-1222670	INTS11	0.368926105666707	1.12070990967259e-16	0.615134391893165	0.600294835298902
chr1:1231301-1231801	INTS11	-0.246950371778769	8.08173960812891e-08	0.842251982445236	0.600294835298902
chr1:1236853-1237353	INTS11	0.477252146485919	1.37223318000252e-28	0.937215347233994	0.600294835298902
chr1:1237366-1237866	INTS11	0.341498726795873	2.6158125998488e-14	0.842773728127178	0.600294835298902
chr1:1238005-1238505	INTS11	0.187190816225186	6.57726959521079e-05	0.694091277240964	0.600294835298902
chr1:1239468-1239968	INTS11	0.319160049133234	1.50403683930429e-12	0.762669755702473	0.600294835298902
chr1:1256321-1256821	INTS11	0.344863343656754	1.37957439430821e-14	0.74454238948221	0.600294835298902
chr1:1258578-1259078	INTS11	0.561375703768717	2.38022502502621e-41	0.950622516057335	0.600294835298902
chr1:1261199-1261699	INTS11	0.417115745752943	1.94408247283966e-21	0.778721440545479	0.600294835298902
chr1:1264809-1265309	INTS11	-0.340649557913704	3.07053461556719e-14	0.998180482567667	0.600294835298902
chr1:1273638-1274138	INTS11	-0.253810223741177	3.2915826214211e-08	0.974215968808273	0.600294835298902
chr1:1283712-1284212	INTS11	0.326686485200322	3.98886645574271e-13	0.767985157559662	0.600294835298902
chr1:1285570-1286070	INTS11	0.185811532813966	7.50418257509967e-05	0.671769226422558	0.600294835298902
chr1:1291118-1291618	INTS11	0.410045157960265	1.09175703574923e-20	0.824921361436025	0.600294835298902
chr1:1303218-1303718	INTS11	0.457719266352837	4.17324971090065e-26	0.739665856736547	0.600294835298902
chr1:1304606-1305106	INTS11	-0.227847449624831	8.54494245643954e-07	0.963389275018365	0.600294835298902
chr1:1305491-1305991	INTS11	0.391334672910085	8.61358355716599e-19	0.972051760185342	0.600294835298902
chr1:1309026-1309526	INTS11	0.203258212424739	1.31599155983465e-05	0.821402874310147	0.600294835298902
chr1:1324454-1324954	INTS11	-0.202379817569372	1.44194671931775e-05	0.962490817652709	0.600294835298902
chr1:1326450-1326950	INTS11	0.446249764551873	1.01047495956017e-24	0.729170669228306	0.600294835298902
chr1:1330661-1331161	INTS11	0.219880364730677	2.14982285528547e-06	0.751826109886798	0.600294835298902
chr1:1337060-1337560	INTS11	0.266667354027514	5.67453310939758e-09	0.678141304552561	0.600294835298902
chr1:1338713-1339213	INTS11	0.291714757315401	1.38433174931474e-10	0.693115593980147	0.600294835298902
chr1:1340140-1340640	INTS11	0.359774722534665	7.33798778200658e-16	0.695669699195721	0.600294835298902
chr1:1343920-1344420	INTS11	0.276677293623544	1.34760274622258e-09	0.674645420127705	0.600294835298902
chr1:1344753-1345253	INTS11	0.254578744154635	2.97162083132527e-08	0.979333597031512	0.600294835298902
chr1:1345822-1346322	INTS11	0.275138869764821	1.68722861220267e-09	0.860767361699723	0.600294835298902
chr1:1349673-1350173	INTS11	-0.263622908813411	8.68115638745301e-09	0.908054095797781	0.600294835298902
chr1:1351951-1352451	INTS11	0.193222180660828	3.65342966706934e-05	0.884703622082839	0.600294835298902
chr1:1356687-1357187	INTS11	0.236723590428994	2.9320487482646e-07	0.809235086926221	0.600294835298902
chr1:1358361-1358861	INTS11	0.251732169798756	4.33320726448904e-08	0.988016801341094	0.600294835298902
chr1:1360498-1360998	INTS11	-0.291047578394247	1.53629200739882e-10	0.994275865965983	0.600294835298902
chr1:1361928-1362428	INTS11	-0.295521132130422	7.6117633014091e-11	0.915774801755476	0.600294835298902
chr1:1371989-1372489	INTS11	-0.210382036612256	6.16621485609018e-06	0.906012318472057	0.600294835298902
chr1:1382201-1382701	INTS11	0.240417188594094	1.85408182356597e-07	0.64918724454239	0.600294835298902
chr1:1399250-1399750	INTS11	-0.260589934405914	1.31877546396266e-08	0.991746247009851	0.600294835298902
chr1:1407057-1407557	INTS11	-0.234338823311307	3.92595354377143e-07	0.954193742818934	0.600294835298902
chr1:1410145-1410645	INTS11	0.223078639229481	1.49051103842945e-06	0.989651730048407	0.600294835298902
chr1:1419935-1420435	INTS11	-0.394473936475771	4.22144580560475e-19	0.886737865174888	0.600294835298902
chr1:1421093-1421593	INTS11	0.219108630116911	2.34635413687232e-06	0.713599291782035	0.600294835298902
chr1:1422724-1423224	INTS11	-0.334154259231817	1.02922620646219e-13	0.778342845303347	0.600294835298902
chr1:1425575-1426075	INTS11	0.477503826835395	1.27162737692155e-28	0.900986984611328	0.600294835298902
chr1:1426890-1427390	INTS11	0.482161597962481	3.07109991172146e-29	0.980684108417623	0.600294835298902
chr1:1430326-1430826	INTS11	-0.249283038393475	5.97277873401189e-08	0.902976022301332	0.600294835298902
chr1:1431823-1432323	INTS11	0.481188454911857	4.13854633370756e-29	0.929392929121697	0.600294835298902
chr1:1433111-1433611	INTS11	0.535037854141728	5.84292136362049e-37	0.974556892882033	0.600294835298902
chr1:1433740-1434240	INTS11	0.234362498330073	3.91468830430933e-07	0.933329566216496	0.600294835298902
chr1:1441501-1442001	INTS11	0.330175531327653	2.12789421321048e-13	0.739562261023526	0.600294835298902
chr1:1450738-1451238	INTS11	0.244013291929674	1.17759905361565e-07	0.400325855606412	0.600294835298902
chr1:1453830-1454330	INTS11	0.248163122963961	6.90930356199743e-08	0.734120660752293	0.600294835298902
chr1:1461598-1462098	INTS11	0.367840662699239	1.40507587397547e-16	0.775572130869639	0.600294835298902
chr1:1462437-1462937	INTS11	0.404079456245858	4.5318008265346e-20	0.795038707125502	0.600294835298902
chr1:1469556-1470056	INTS11	0.44598542172608	1.0859211386588e-24	0.989069710497071	0.600294835298902
chr1:1470782-1471282	INTS11	0.451697008526021	2.25752188377153e-25	0.971061008457177	0.600294835298902
chr1:1471462-1471962	INTS11	-0.244401473720168	1.12069249186326e-07	0.977585654819084	0.600294835298902
chr1:1490384-1490884	INTS11	0.208965234170683	7.18481554126449e-06	0.364809478065962	0.600294835298902
chr1:1497466-1497966	INTS11	0.256101376737747	2.42376625925903e-08	0.63230114331996	0.600294835298902
chr1:1511832-1512332	INTS11	-0.212993178197595	4.63840051275027e-06	0.979589760976437	0.600294835298902
chr1:1528237-1528737	INTS11	0.218283275080915	2.575497535907e-06	0.436397882880338	0.600294835298902
chr1:1528824-1529324	INTS11	0.190989461118065	4.55200118095279e-05	0.752293232374602	0.600294835298902
chr1:1539560-1540060	INTS11	-0.30447958941446	1.79508176205681e-11	0.778800549999058	0.600294835298902
chr1:1543384-1543884	INTS11	0.275344721322275	1.63736714178813e-09	0.827716562129174	0.600294835298902
chr1:1554772-1555272	INTS11	0.261513559698329	1.16179183908897e-08	0.94685163210337	0.600294835298902
chr1:1556914-1557414	INTS11	0.334193768154435	1.02178418408273e-13	0.521178730858338	0.600294835298902
chr1:1563654-1564154	INTS11	0.406741910591379	2.40951313392466e-20	0.590073647134166	0.600294835298902
chr1:1091531-1092031	CPTP	-0.255156658448928	2.7509354749975e-08	0.815804938690173	0.604158194387963
chr1:1092204-1092704	CPTP	-0.286111793513103	3.28583769177205e-10	0.551168747998719	0.604158194387963
chr1:1094785-1095285	CPTP	0.282147879636282	5.9856472600126e-10	0.493618504077904	0.604158194387963
chr1:1106496-1106996	CPTP	-0.280153157601275	8.06277393381133e-10	0.322378557570963	0.604158194387963
chr1:1115959-1116459	CPTP	0.194604773614103	3.18392695329841e-05	0.996779115104255	0.604158194387963
chr1:1116574-1117074	CPTP	0.245199650252826	1.01199171669736e-07	0.847716185417491	0.604158194387963
chr1:1123487-1123987	CPTP	0.331400921772589	1.70307996994658e-13	0.729438134523742	0.604158194387963
chr1:1124206-1124706	CPTP	0.41983261217498	9.90871685667821e-22	0.756830724604924	0.604158194387963
chr1:1133281-1133781	CPTP	0.292029307062832	1.31796039204488e-10	0.669919572055527	0.604158194387963
chr1:1135362-1135862	CPTP	0.227665400527182	8.73057959608868e-07	0.534354221996195	0.604158194387963
chr1:1136758-1137258	CPTP	-0.54954941096245	2.48830192258891e-39	0.775014597577744	0.604158194387963
chr1:1137531-1138031	CPTP	-0.303801092723824	2.00610600017432e-11	0.843016707163173	0.604158194387963
chr1:1143896-1144396	CPTP	-0.292011122156214	1.32168744252584e-10	0.55928876834115	0.604158194387963
chr1:1144425-1144925	CPTP	-0.329489515059673	2.40865580776386e-13	0.736816032849259	0.604158194387963
chr1:1145015-1145515	CPTP	0.191083180436039	4.51056892965105e-05	0.510244674238572	0.604158194387963
chr1:1157315-1157815	CPTP	0.382970112674933	5.54572083352643e-18	0.965223860918046	0.604158194387963
chr1:1162527-1163027	CPTP	-0.521660145342441	7.09242226759278e-35	0.891584260985855	0.604158194387963
chr1:1164582-1165082	CPTP	-0.517455924293098	3.0651398159135e-34	0.818950481249176	0.604158194387963
chr1:1173624-1174124	CPTP	-0.445989376584483	1.08475831467099e-24	0.852839464315986	0.604158194387963
chr1:1176323-1176823	CPTP	-0.316494318533045	2.3840813532941e-12	0.754427304062836	0.604158194387963
chr1:1181348-1181848	CPTP	0.301579367030846	2.88127973132615e-11	0.534945659339624	0.604158194387963
chr1:1187924-1188424	CPTP	0.220414734757412	2.02290383479666e-06	0.380799005481155	0.604158194387963
chr1:1191676-1192176	CPTP	0.219353120614747	2.28235028883935e-06	0.755286206701701	0.604158194387963
chr1:1200790-1201290	CPTP	-0.296055825840335	6.99339217621115e-11	0.73354805899305	0.604158194387963
chr1:1201465-1201965	CPTP	0.342040095178692	2.36087103199988e-14	0.866062044414308	0.604158194387963
chr1:1206344-1206844	CPTP	-0.188909242168402	5.57318067890174e-05	0.7158482605338	0.604158194387963
chr1:1206878-1207378	CPTP	-0.195159808599321	3.01187914186958e-05	0.512160253150251	0.604158194387963
chr1:1207923-1208423	CPTP	0.570081152493762	6.86147309427933e-43	0.97419336610725	0.604158194387963
chr1:1208821-1209321	CPTP	0.204779629093431	1.1218588743845e-05	0.611195871239946	0.604158194387963
chr1:1212762-1213262	CPTP	0.31808873737756	1.8108282540475e-12	0.661724209376354	0.604158194387963
chr1:1217806-1218306	CPTP	0.207477366458304	8.42803781678486e-06	0.620837806784577	0.604158194387963
chr1:1222170-1222670	CPTP	0.337357810658702	5.68789619607079e-14	0.615134391893165	0.604158194387963
chr1:1230607-1231107	CPTP	0.353916635448668	2.36934752733375e-15	0.764928142246332	0.604158194387963
chr1:1231301-1231801	CPTP	0.261650621018758	1.14008498525449e-08	0.842251982445236	0.604158194387963
chr1:1232418-1232918	CPTP	-0.267543940560878	5.01546733271677e-09	0.82139910719331	0.604158194387963
chr1:1236853-1237353	CPTP	0.401988615587392	7.41746208232266e-20	0.937215347233994	0.604158194387963
chr1:1237366-1237866	CPTP	0.424155329333729	3.3475157992594e-22	0.842773728127178	0.604158194387963
chr1:1238005-1238505	CPTP	0.383252318599465	5.21234998754026e-18	0.694091277240964	0.604158194387963
chr1:1239468-1239968	CPTP	0.28860915908688	2.24078452909736e-10	0.762669755702473	0.604158194387963
chr1:1240755-1241255	CPTP	0.3616475987015	5.02015517651474e-16	0.666983104480986	0.604158194387963
chr1:1246488-1246988	CPTP	-0.1951229867998	3.02307135661259e-05	0.838592228437965	0.604158194387963
chr1:1250097-1250597	CPTP	0.266076891461005	6.16557211315161e-09	0.877649695805315	0.604158194387963
chr1:1256321-1256821	CPTP	0.293115463907236	1.11203100465415e-10	0.74454238948221	0.604158194387963
chr1:1261199-1261699	CPTP	0.281708131594321	6.39338731759289e-10	0.778721440545479	0.604158194387963
chr1:1264809-1265309	CPTP	0.454986882180957	9.01606572621552e-26	0.998180482567667	0.604158194387963
chr1:1265705-1266205	CPTP	0.196362009347721	2.66911225635466e-05	0.49919948767211	0.604158194387963
chr1:1270744-1271244	CPTP	0.357238765674799	1.22261638356469e-15	0.783739240172534	0.604158194387963
chr1:1282025-1282525	CPTP	0.52724169722795	9.83194231825135e-36	0.881405511291933	0.604158194387963
chr1:1282838-1283338	CPTP	0.405823762568737	2.99826573451294e-20	0.701859072159123	0.604158194387963
chr1:1283712-1284212	CPTP	0.221776022308908	1.73132025950217e-06	0.767985157559662	0.604158194387963
chr1:1284723-1285223	CPTP	-0.186478149383232	7.04203481217374e-05	0.589086662522838	0.604158194387963
chr1:1291789-1292289	CPTP	-0.334654412080156	9.38655699419307e-14	0.892414910248441	0.604158194387963
chr1:1293258-1293758	CPTP	-0.562827875591419	1.32597788642705e-41	0.898231338644968	0.604158194387963
chr1:1293770-1294270	CPTP	-0.596192931661029	8.46471191704975e-48	0.979802603077734	0.604158194387963
chr1:1299011-1299511	CPTP	-0.406127336250937	2.78934708567193e-20	0.864611704432013	0.604158194387963
chr1:1299963-1300463	CPTP	-0.39143011763266	8.42979610392041e-19	0.727358686029647	0.604158194387963
chr1:1301861-1302361	CPTP	-0.227019331142078	9.42012292130845e-07	0.662163078487879	0.604158194387963
chr1:1303218-1303718	CPTP	0.221709537812352	1.74462026490493e-06	0.739665856736547	0.604158194387963
chr1:1304606-1305106	CPTP	0.428241277246526	1.18186501616832e-22	0.963389275018365	0.604158194387963
chr1:1305491-1305991	CPTP	0.605991872186945	9.26055781113223e-50	0.972051760185342	0.604158194387963
chr1:1307371-1307871	CPTP	0.410209779551979	1.04927676174787e-20	0.919709555291857	0.604158194387963
chr1:1308139-1308639	CPTP	0.466773949969755	3.08769524681736e-27	0.993275696445725	0.604158194387963
chr1:1315378-1315878	CPTP	-0.451811507785698	2.18690560541839e-25	0.836533499086474	0.604158194387963
chr1:1315994-1316494	CPTP	-0.273068512381657	2.27895694926505e-09	0.65715092953608	0.604158194387963
chr1:1318185-1318685	CPTP	0.565758459849124	4.03915298855668e-42	0.962163078487879	0.604158194387963
chr1:1326450-1326950	CPTP	0.347069555138387	9.03146434958228e-15	0.729170669228306	0.604158194387963
chr1:1330661-1331161	CPTP	0.397204827665693	2.25667853305954e-19	0.751826109886798	0.604158194387963
chr1:1334839-1335339	CPTP	-0.603324397964346	3.21706190049099e-49	0.822992597615415	0.604158194387963
chr1:1337060-1337560	CPTP	0.269030674500397	4.06238733361676e-09	0.678141304552561	0.604158194387963
chr1:1337663-1338163	CPTP	-0.609755004710636	1.56917483514046e-50	0.880729313819668	0.604158194387963
chr1:1340140-1340640	CPTP	0.280617125388383	7.52434972618688e-10	0.695669699195721	0.604158194387963
chr1:1343920-1344420	CPTP	0.344019825963854	1.62083374583428e-14	0.674645420127705	0.604158194387963
chr1:1344753-1345253	CPTP	0.493068766505201	1.0112155271821e-30	0.979333597031512	0.604158194387963
chr1:1345822-1346322	CPTP	0.391075565531282	9.1321295769409e-19	0.860767361699723	0.604158194387963
chr1:1349138-1349638	CPTP	0.245569479266038	9.65189868944367e-08	0.948537416887985	0.604158194387963
chr1:1353707-1354207	CPTP	-0.416088983630649	2.50392256925489e-21	0.797570209640052	0.604158194387963
chr1:1356687-1357187	CPTP	0.37594110698633	2.54438215184069e-17	0.809235086926221	0.604158194387963
chr1:1357768-1358268	CPTP	0.398097476609915	1.83610752211948e-19	0.834427680774519	0.604158194387963
chr1:1358361-1358861	CPTP	0.516637750374109	4.06692813259243e-34	0.988016801341094	0.604158194387963
chr1:1358930-1359430	CPTP	0.43842935767383	8.27954295605585e-24	0.921190032208849	0.604158194387963
chr1:1359658-1360158	CPTP	0.295534494142645	7.59586464997673e-11	0.937467744062082	0.604158194387963
chr1:1360498-1360998	CPTP	0.467350728270199	2.60901523828739e-27	0.994275865965983	0.604158194387963
chr1:1361928-1362428	CPTP	0.399040144124569	1.47562382622594e-19	0.915774801755476	0.604158194387963
chr1:1364175-1364675	CPTP	-0.422068422931145	5.66505852209867e-22	0.63197340415513	0.604158194387963
chr1:1371989-1372489	CPTP	-0.244228537223466	1.14566800864064e-07	0.906012318472057	0.604158194387963
chr1:1375147-1375647	CPTP	0.300293750665263	3.54904701825759e-11	0.995266617694148	0.604158194387963
chr1:1376252-1376752	CPTP	-0.507108712760274	1.03399750409111e-32	0.769492004294513	0.604158194387963
chr1:1382833-1383333	CPTP	-0.242753208604795	1.38176834647809e-07	0.365459305720367	0.604158194387963
chr1:1399250-1399750	CPTP	0.250441093225819	5.13430127042215e-08	0.991746247009851	0.604158194387963
chr1:1401922-1402422	CPTP	-0.311568949335359	5.51697705067903e-12	0.847670980015445	0.604158194387963
chr1:1407057-1407557	CPTP	0.294608854742003	8.7903915718205e-11	0.954193742818934	0.604158194387963
chr1:1410145-1410645	CPTP	-0.413531124977803	4.68679611461793e-21	0.989651730048407	0.604158194387963
chr1:1417325-1417825	CPTP	-0.249691322818265	5.66295242596736e-08	0.54038349249402	0.604158194387963
chr1:1422724-1423224	CPTP	-0.203234256386763	1.31925746126652e-05	0.778342845303347	0.604158194387963
chr1:1427557-1428057	CPTP	-0.201448079703944	1.58823878917401e-05	0.715356651786555	0.604158194387963
chr1:1431823-1432323	CPTP	0.32368453454629	6.80421476475725e-13	0.929392929121697	0.604158194387963
chr1:1433740-1434240	CPTP	0.375472346367522	2.81277206598634e-17	0.933329566216496	0.604158194387963
chr1:1434307-1434807	CPTP	-0.239490071770296	2.08134368517998e-07	0.829404230472208	0.604158194387963
chr1:1435430-1435930	CPTP	0.380969669321284	8.58773836291206e-18	0.945165847318755	0.604158194387963
chr1:1439562-1440062	CPTP	-0.549293572452525	2.74607893349541e-39	0.791009775668192	0.604158194387963
chr1:1453830-1454330	CPTP	-0.261893451050746	1.10265159032026e-08	0.734120660752293	0.604158194387963
chr1:1455246-1455746	CPTP	-0.34495214481343	1.35631719786731e-14	0.52482341639826	0.604158194387963
chr1:1471462-1471962	CPTP	0.263787740736002	8.48500557398453e-09	0.977585654819084	0.604158194387963
chr1:1472166-1472666	CPTP	0.231537015899212	5.50817878437461e-07	0.782788043171159	0.604158194387963
chr1:1478523-1479023	CPTP	-0.201715137039731	1.54488065106361e-05	0.40598218153736	0.604158194387963
chr1:1484742-1485242	CPTP	-0.212215979736498	5.05067372484382e-06	0.590650016010247	0.604158194387963
chr1:1486169-1486669	CPTP	-0.189846857716965	5.08866461648751e-05	0.608958203838692	0.604158194387963
chr1:1495492-1495992	CPTP	-0.225993810576234	1.06234920149863e-06	0.727260740991882	0.604158194387963
chr1:1497466-1497966	CPTP	-0.237285981995748	2.73577470236354e-07	0.63230114331996	0.604158194387963
chr1:1504876-1505376	CPTP	-0.410671350846772	9.38764621721939e-21	0.919967602795201	0.604158194387963
chr1:1505379-1505879	CPTP	0.217255699570929	2.89090196929951e-06	0.877561168559643	0.604158194387963
chr1:1510854-1511354	CPTP	-0.550669461149975	1.61706506947756e-39	0.851505904955642	0.604158194387963
chr1:1511832-1512332	CPTP	0.253656038984308	3.35969388589216e-08	0.979589760976437	0.604158194387963
chr1:1517208-1517708	CPTP	-0.192993989818759	3.73699041708255e-05	0.433274943022358	0.604158194387963
chr1:1528237-1528737	CPTP	0.255429762214807	2.65204116119437e-08	0.436397882880338	0.604158194387963
chr1:1528824-1529324	CPTP	0.400756791596274	9.89312862427971e-20	0.752293232374602	0.604158194387963
chr1:1533460-1533960	CPTP	0.237806106049982	2.56555406092816e-07	0.577056374903468	0.604158194387963
chr1:1540391-1540891	CPTP	0.323220611927254	7.38497161699111e-13	0.954297338531955	0.604158194387963
chr1:1541062-1541562	CPTP	-0.422408945486708	5.20113532926876e-22	0.809007176357575	0.604158194387963
chr1:1550905-1551405	CPTP	0.259866730329481	1.45569846606687e-08	0.855871993369874	0.604158194387963
chr1:1554772-1555272	CPTP	0.547804704225392	4.86697050412821e-39	0.94685163210337	0.604158194387963
chr1:1563654-1564154	CPTP	0.377779963297072	1.71377687626296e-17	0.590073647134166	0.604158194387963
chr1:1567743-1568243	CPTP	-0.245222311056968	1.0090433622989e-07	0.445359853835867	0.604158194387963
chr1:1572478-1572978	CPTP	-0.438718550611459	7.66779937959889e-24	0.599440583149686	0.604158194387963
chr1:1115959-1116459	DVL1	-0.196490311652888	2.63475863478494e-05	0.996779115104255	0.669682797885319
chr1:1122034-1122534	DVL1	-0.226718257279494	9.75951050722889e-07	0.916582848317041	0.669682797885319
chr1:1145015-1145515	DVL1	0.227652801693753	8.74349296436569e-07	0.510244674238572	0.669682797885319
chr1:1150067-1150567	DVL1	0.191310883056428	4.41108193273033e-05	0.845727147727487	0.669682797885319
chr1:1162527-1163027	DVL1	0.195644291019325	2.86887315174582e-05	0.891584260985855	0.669682797885319
chr1:1178745-1179245	DVL1	0.275372866981274	1.63064850753843e-09	0.337963119926165	0.669682797885319
chr1:1179781-1180281	DVL1	0.348665110735533	6.63176373121123e-15	0.333340867567008	0.669682797885319
chr1:1181348-1181848	DVL1	0.289805185925048	1.86274264013142e-10	0.534945659339624	0.669682797885319
chr1:1191676-1192176	DVL1	0.331770165187661	1.5923817470483e-13	0.755286206701701	0.669682797885319
chr1:1207923-1208423	DVL1	0.184057558467251	8.85950363724803e-05	0.97419336610725	0.669682797885319
chr1:1222170-1222670	DVL1	0.23061979369267	6.14806777844684e-07	0.615134391893165	0.669682797885319
chr1:1230607-1231107	DVL1	0.22086023806845	1.92263785764581e-06	0.764928142246332	0.669682797885319
chr1:1231301-1231801	DVL1	-0.26214506063032	1.06506453230709e-08	0.842251982445236	0.669682797885319
chr1:1236853-1237353	DVL1	0.61088382791685	9.17246326486337e-51	0.937215347233994	0.669682797885319
chr1:1237366-1237866	DVL1	0.338985005707254	4.19822161841591e-14	0.842773728127178	0.669682797885319
chr1:1238005-1238505	DVL1	0.396038858041537	2.95056498598718e-19	0.694091277240964	0.669682797885319
chr1:1239468-1239968	DVL1	0.230086029349326	6.55261260794442e-07	0.762669755702473	0.669682797885319
chr1:1256321-1256821	DVL1	0.440874383144757	4.3154987640097e-24	0.74454238948221	0.669682797885319
chr1:1258578-1259078	DVL1	0.23155209277193	5.49826434801723e-07	0.950622516057335	0.669682797885319
chr1:1273638-1274138	DVL1	-0.195872213061051	2.80388134698858e-05	0.974215968808273	0.669682797885319
chr1:1282025-1282525	DVL1	0.379227094769733	1.25370874553043e-17	0.881405511291933	0.669682797885319
chr1:1282838-1283338	DVL1	0.520323978848755	1.13195516345152e-34	0.701859072159123	0.669682797885319
chr1:1285570-1286070	DVL1	0.283462151241723	4.91129369424159e-10	0.671769226422558	0.669682797885319
chr1:1291118-1291618	DVL1	0.231842302734223	5.31003083904382e-07	0.824921361436025	0.669682797885319
chr1:1303218-1303718	DVL1	0.380939416837341	8.64469738290198e-18	0.739665856736547	0.669682797885319
chr1:1305491-1305991	DVL1	0.385883990911124	2.91631659238359e-18	0.972051760185342	0.669682797885319
chr1:1330661-1331161	DVL1	0.344025923033659	1.6189557084197e-14	0.751826109886798	0.669682797885319
chr1:1337060-1337560	DVL1	0.517864416160958	2.66145624558643e-34	0.678141304552561	0.669682797885319
chr1:1338713-1339213	DVL1	0.319668050378932	1.37682913651793e-12	0.693115593980147	0.669682797885319
chr1:1340140-1340640	DVL1	0.339483537627716	3.82417934541291e-14	0.695669699195721	0.669682797885319
chr1:1343920-1344420	DVL1	0.574170684671102	1.24941261264093e-43	0.674645420127705	0.669682797885319
chr1:1344753-1345253	DVL1	0.592522931509689	4.41167302072741e-47	0.979333597031512	0.669682797885319
chr1:1345822-1346322	DVL1	0.62087286333842	7.14015747276803e-53	0.860767361699723	0.669682797885319
chr1:1347850-1348350	DVL1	0.201663324786191	1.55322511467587e-05	0.790597276374527	0.669682797885319
chr1:1349673-1350173	DVL1	-0.25004778265249	5.40515125118436e-08	0.908054095797781	0.669682797885319
chr1:1351951-1352451	DVL1	0.314775688953812	3.20087792076263e-12	0.884703622082839	0.669682797885319
chr1:1355342-1355842	DVL1	0.324972924887108	5.41463175335504e-13	0.799800342807632	0.669682797885319
chr1:1356687-1357187	DVL1	0.521319516503192	7.99222664479122e-35	0.809235086926221	0.669682797885319
chr1:1358361-1358861	DVL1	0.213744350740015	4.27055331246412e-06	0.988016801341094	0.669682797885319
chr1:1358930-1359430	DVL1	0.196980489419058	2.50778209108037e-05	0.921190032208849	0.669682797885319
chr1:1399250-1399750	DVL1	-0.18536471112353	7.83005323660086e-05	0.991746247009851	0.669682797885319
chr1:1419935-1420435	DVL1	-0.276185043439458	1.44818836296052e-09	0.886737865174888	0.669682797885319
chr1:1425575-1426075	DVL1	0.32494544437407	5.44100961142531e-13	0.900986984611328	0.669682797885319
chr1:1430326-1430826	DVL1	-0.189728974482853	5.14740449942151e-05	0.902976022301332	0.669682797885319
chr1:1431823-1432323	DVL1	0.246630819980366	8.42123019869923e-08	0.929392929121697	0.669682797885319
chr1:1433111-1433611	DVL1	0.36734632447373	1.55673907806684e-16	0.974556892882033	0.669682797885319
chr1:1433740-1434240	DVL1	0.468012454517653	2.14899708631798e-27	0.933329566216496	0.669682797885319
chr1:1441501-1442001	DVL1	0.193438667028724	3.57607249557682e-05	0.739562261023526	0.669682797885319
chr1:1450738-1451238	DVL1	0.415898866907607	2.62399080829926e-21	0.400325855606412	0.669682797885319
chr1:1461598-1462098	DVL1	0.205810500595191	1.00605820665947e-05	0.775572130869639	0.669682797885319
chr1:1462437-1462937	DVL1	0.268682894806854	4.26824684875051e-09	0.795038707125502	0.669682797885319
chr1:1470782-1471282	DVL1	0.270901487070667	3.11200361161198e-09	0.971061008457177	0.669682797885319
chr1:1471462-1471962	DVL1	-0.185813407030245	7.50283261446081e-05	0.977585654819084	0.669682797885319
chr1:1472166-1472666	DVL1	0.216435552171462	3.16906585273201e-06	0.782788043171159	0.669682797885319
chr1:1484742-1485242	DVL1	0.187301642453333	6.50754576102503e-05	0.590650016010247	0.669682797885319
chr1:1486169-1486669	DVL1	0.298166088366389	4.99596145511759e-11	0.608958203838692	0.669682797885319
chr1:1497466-1497966	DVL1	0.217400560156576	2.84421020105539e-06	0.63230114331996	0.669682797885319
chr1:1511832-1512332	DVL1	-0.213564329724524	4.35638760772767e-06	0.979589760976437	0.669682797885319
chr1:1523906-1524406	DVL1	0.210002054282252	6.42477103242025e-06	0.553270799193837	0.669682797885319
chr1:1528824-1529324	DVL1	0.481674846551029	3.56581040571122e-29	0.752293232374602	0.669682797885319
chr1:1543384-1543884	DVL1	0.426606568687663	1.79574682029175e-22	0.827716562129174	0.669682797885319
chr1:1550905-1551405	DVL1	0.304201837142377	1.87870847694301e-11	0.855871993369874	0.669682797885319
chr1:1554772-1555272	DVL1	0.268796164320487	4.19982453880624e-09	0.94685163210337	0.669682797885319
chr1:1562763-1563263	DVL1	0.268125056669274	4.61963768816567e-09	0.297387504473451	0.669682797885319
chr1:1563654-1564154	DVL1	0.453729717533121	1.28155084798218e-25	0.590073647134166	0.669682797885319
chr1:1575714-1576214	DVL1	0.190297548661395	4.87041519188719e-05	0.735220658868735	0.669682797885319
chr1:1580340-1580840	DVL1	0.184858221323512	8.2144563768986e-05	0.971680699176885	0.669682797885319
chr1:1587043-1587543	DVL1	0.211692712524618	5.34772232520585e-06	0.489930496694355	0.669682797885319
chr1:1587667-1588167	DVL1	0.252556190100987	3.88677644554407e-08	0.395046241359176	0.669682797885319
chr1:1115959-1116459	MXRA8	0.436937819036068	1.2290051066579e-23	0.996779115104255	0.988714924766165
chr1:1116574-1117074	MXRA8	0.411968463085935	6.8581207934673e-21	0.847716185417491	0.988714924766165
chr1:1122034-1122534	MXRA8	0.290515943188911	1.66845646800582e-10	0.916582848317041	0.988714924766165
chr1:1123487-1123987	MXRA8	0.672399749956523	4.43674496391429e-65	0.729438134523742	0.988714924766165
chr1:1124206-1124706	MXRA8	0.654111539456906	1.79800457313898e-60	0.756830724604924	0.988714924766165
chr1:1133281-1133781	MXRA8	0.431918519456806	4.5773956963203e-23	0.669919572055527	0.988714924766165
chr1:1136758-1137258	MXRA8	-0.505471025221849	1.78430881648365e-32	0.775014597577744	0.988714924766165
chr1:1137531-1138031	MXRA8	-0.402165588240798	7.11491332412183e-20	0.843016707163173	0.988714924766165
chr1:1143896-1144396	MXRA8	-0.387707838786899	1.94374911865774e-18	0.55928876834115	0.988714924766165
chr1:1144425-1144925	MXRA8	-0.359785047742403	7.32282721289547e-16	0.736816032849259	0.988714924766165
chr1:1145732-1146232	MXRA8	0.229766357186582	6.80700824279225e-07	0.318114181311333	0.988714924766165
chr1:1150067-1150567	MXRA8	-0.418365800399251	1.42704206537869e-21	0.845727147727487	0.988714924766165
chr1:1157315-1157815	MXRA8	0.590963236833691	8.84805239118103e-47	0.965223860918046	0.988714924766165
chr1:1162527-1163027	MXRA8	-0.479726648505589	6.47188864052969e-29	0.891584260985855	0.988714924766165
chr1:1164582-1165082	MXRA8	-0.374061308569292	3.7987528998537e-17	0.818950481249176	0.988714924766165
chr1:1167281-1167781	MXRA8	-0.356891512692103	1.31070318437474e-15	0.641266881392326	0.988714924766165
chr1:1173624-1174124	MXRA8	-0.502659003506772	4.52452919313893e-32	0.852839464315986	0.988714924766165
chr1:1176323-1176823	MXRA8	-0.197523234201121	2.37387420885487e-05	0.754427304062836	0.988714924766165
chr1:1187924-1188424	MXRA8	0.524041228246013	3.06730757250864e-35	0.380799005481155	0.988714924766165
chr1:1191676-1192176	MXRA8	-0.351043992105073	4.17101064205086e-15	0.755286206701701	0.988714924766165
chr1:1201465-1201965	MXRA8	0.648415778111135	4.21360775947436e-59	0.866062044414308	0.988714924766165
chr1:1207923-1208423	MXRA8	0.804475872805348	6.99488660277164e-112	0.97419336610725	0.988714924766165
chr1:1208821-1209321	MXRA8	0.446843522805769	8.59215318816533e-25	0.611195871239946	0.988714924766165
chr1:1212762-1213262	MXRA8	0.428539944884329	1.09463417772185e-22	0.661724209376354	0.988714924766165
chr1:1230607-1231107	MXRA8	0.461993299335504	1.23255319706857e-26	0.764928142246332	0.988714924766165
chr1:1231301-1231801	MXRA8	0.33008746698165	2.16205010560337e-13	0.842251982445236	0.988714924766165
chr1:1231836-1232336	MXRA8	0.214617775751829	3.87828124296393e-06	0.99080258424215	0.988714924766165
chr1:1232418-1232918	MXRA8	-0.191117360885795	4.49548572749823e-05	0.82139910719331	0.988714924766165
chr1:1237366-1237866	MXRA8	0.18334192446094	9.4760837654443e-05	0.842773728127178	0.988714924766165
chr1:1240755-1241255	MXRA8	0.37969722008186	1.13234374181658e-17	0.666983104480986	0.988714924766165
chr1:1250097-1250597	MXRA8	0.444085955775685	1.81851432046121e-24	0.877649695805315	0.988714924766165
chr1:1256321-1256821	MXRA8	-0.280913305326853	7.198720646249e-10	0.74454238948221	0.988714924766165
chr1:1258578-1259078	MXRA8	-0.339856181623456	3.56547534328813e-14	0.950622516057335	0.988714924766165
chr1:1261199-1261699	MXRA8	-0.293048770257356	1.12371365338979e-10	0.778721440545479	0.988714924766165
chr1:1264809-1265309	MXRA8	0.831357097550376	5.0819128967435e-126	0.998180482567667	0.988714924766165
chr1:1265705-1266205	MXRA8	0.383954236262111	4.46661903448947e-18	0.49919948767211	0.988714924766165
chr1:1270744-1271244	MXRA8	0.536024577173588	4.06462437264402e-37	0.783739240172534	0.988714924766165
chr1:1273638-1274138	MXRA8	0.240168880734395	1.91252097460089e-07	0.974215968808273	0.988714924766165
chr1:1282025-1282525	MXRA8	0.576893118779	3.96634665777841e-44	0.881405511291933	0.988714924766165
chr1:1282838-1283338	MXRA8	0.227070281253411	9.36380636175201e-07	0.701859072159123	0.988714924766165
chr1:1285570-1286070	MXRA8	-0.241742718736097	1.56973075746659e-07	0.671769226422558	0.988714924766165
chr1:1291118-1291618	MXRA8	-0.22993456535171	6.6721461208562e-07	0.824921361436025	0.988714924766165
chr1:1291789-1292289	MXRA8	-0.363711455421466	3.29490734076356e-16	0.892414910248441	0.988714924766165
chr1:1293258-1293758	MXRA8	-0.485338829975895	1.15125103117945e-29	0.898231338644968	0.988714924766165
chr1:1293770-1294270	MXRA8	-0.578463047720027	2.0357576246472e-44	0.979802603077734	0.988714924766165
chr1:1299011-1299511	MXRA8	-0.381584806892824	7.50923566992513e-18	0.864611704432013	0.988714924766165
chr1:1299963-1300463	MXRA8	-0.476788290660749	1.57914480214024e-28	0.727358686029647	0.988714924766165
chr1:1301861-1302361	MXRA8	-0.182881102558066	9.89386249605524e-05	0.662163078487879	0.988714924766165
chr1:1304606-1305106	MXRA8	0.715735569532709	1.89241450662855e-77	0.963389275018365	0.988714924766165
chr1:1305491-1305991	MXRA8	0.28978957672207	1.86725495331546e-10	0.972051760185342	0.988714924766165
chr1:1307371-1307871	MXRA8	0.28492966960063	3.93347479903749e-10	0.919709555291857	0.988714924766165
chr1:1308139-1308639	MXRA8	0.584427771520503	1.56397221814693e-45	0.993275696445725	0.988714924766165
chr1:1309026-1309526	MXRA8	-0.313681477343093	3.85714145087027e-12	0.821402874310147	0.988714924766165
chr1:1315378-1315878	MXRA8	-0.562883268529061	1.29663997443323e-41	0.836533499086474	0.988714924766165
chr1:1315994-1316494	MXRA8	-0.404121733980796	4.4865327125061e-20	0.65715092953608	0.988714924766165
chr1:1318185-1318685	MXRA8	0.656470842511308	4.77496126602303e-61	0.962163078487879	0.988714924766165
chr1:1326450-1326950	MXRA8	-0.217683226207458	2.75524298226244e-06	0.729170669228306	0.988714924766165
chr1:1330661-1331161	MXRA8	0.233979507042636	4.10144068835052e-07	0.751826109886798	0.988714924766165
chr1:1334839-1335339	MXRA8	-0.529203020183435	4.86741266925866e-36	0.822992597615415	0.988714924766165
chr1:1337663-1338163	MXRA8	-0.66977667626164	2.12933647319764e-64	0.880729313819668	0.988714924766165
chr1:1338713-1339213	MXRA8	-0.278899900073698	9.71190694677067e-10	0.693115593980147	0.988714924766165
chr1:1340140-1340640	MXRA8	-0.190931168918642	4.57801859556458e-05	0.695669699195721	0.988714924766165
chr1:1344753-1345253	MXRA8	0.31588419727848	2.64750655038805e-12	0.979333597031512	0.988714924766165
chr1:1349138-1349638	MXRA8	0.283197986647104	5.11092998127814e-10	0.948537416887985	0.988714924766165
chr1:1349673-1350173	MXRA8	0.242159625675125	1.48934318105588e-07	0.908054095797781	0.988714924766165
chr1:1353707-1354207	MXRA8	-0.586675592175221	5.86866139659428e-46	0.797570209640052	0.988714924766165
chr1:1357768-1358268	MXRA8	0.329340457835885	2.47441153022665e-13	0.834427680774519	0.988714924766165
chr1:1358361-1358861	MXRA8	0.567373664117626	2.08965268372625e-42	0.988016801341094	0.988714924766165
chr1:1358930-1359430	MXRA8	0.581948509413311	4.57041077753419e-45	0.921190032208849	0.988714924766165
chr1:1359658-1360158	MXRA8	0.53851097351037	1.62060938398006e-37	0.937467744062082	0.988714924766165
chr1:1360498-1360998	MXRA8	0.870558469045403	7.53003434425402e-152	0.994275865965983	0.988714924766165
chr1:1361928-1362428	MXRA8	0.689069809040642	1.40595035094103e-69	0.915774801755476	0.988714924766165
chr1:1364175-1364675	MXRA8	-0.424144184580125	3.35698174640272e-22	0.63197340415513	0.988714924766165
chr1:1375147-1375647	MXRA8	0.435566797182835	1.76356695914134e-23	0.995266617694148	0.988714924766165
chr1:1376252-1376752	MXRA8	-0.465304529516828	4.73551917636658e-27	0.769492004294513	0.988714924766165
chr1:1382833-1383333	MXRA8	-0.246575801740773	8.48138689545058e-08	0.365459305720367	0.988714924766165
chr1:1399250-1399750	MXRA8	0.462627913505862	1.02695264378525e-26	0.991746247009851	0.988714924766165
chr1:1401922-1402422	MXRA8	-0.490304088315887	2.4320139677233e-30	0.847670980015445	0.988714924766165
chr1:1407057-1407557	MXRA8	0.456929539295565	5.21783668037223e-26	0.954193742818934	0.988714924766165
chr1:1407652-1408152	MXRA8	0.19888783698405	2.06629431843844e-05	0.747107796048294	0.988714924766165
chr1:1410145-1410645	MXRA8	-0.772203983611123	1.46389458953433e-97	0.989651730048407	0.988714924766165
chr1:1417325-1417825	MXRA8	-0.272693075876985	2.40605974001198e-09	0.54038349249402	0.988714924766165
chr1:1421093-1421593	MXRA8	-0.302698603823208	2.40181651121274e-11	0.713599291782035	0.988714924766165
chr1:1425575-1426075	MXRA8	-0.515293755150038	6.45870238669884e-34	0.900986984611328	0.988714924766165
chr1:1426890-1427390	MXRA8	-0.545218515639625	1.30577804927958e-38	0.980684108417623	0.988714924766165
chr1:1430326-1430826	MXRA8	0.283091164448522	5.19371083831526e-10	0.902976022301332	0.988714924766165
chr1:1433111-1433611	MXRA8	-0.515411705456423	6.20213471519184e-34	0.974556892882033	0.988714924766165
chr1:1433740-1434240	MXRA8	0.248720750385699	6.42626735884724e-08	0.933329566216496	0.988714924766165
chr1:1434307-1434807	MXRA8	-0.200421783262402	1.7659568764737e-05	0.829404230472208	0.988714924766165
chr1:1435430-1435930	MXRA8	0.482423227409032	2.83412076009112e-29	0.945165847318755	0.988714924766165
chr1:1439562-1440062	MXRA8	-0.492237454109124	1.31725893259963e-30	0.791009775668192	0.988714924766165
chr1:1453830-1454330	MXRA8	-0.408264157159868	1.67484191091916e-20	0.734120660752293	0.988714924766165
chr1:1455246-1455746	MXRA8	-0.338565536900519	4.541680438097e-14	0.52482341639826	0.988714924766165
chr1:1455844-1456344	MXRA8	-0.262749536459807	9.79715496290354e-09	0.418453221826675	0.988714924766165
chr1:1461598-1462098	MXRA8	-0.327689977515604	3.3317850631703e-13	0.775572130869639	0.988714924766165
chr1:1469556-1470056	MXRA8	-0.501788204186563	6.02312986223336e-32	0.989069710497071	0.988714924766165
chr1:1470782-1471282	MXRA8	-0.565781009106639	4.00240818792111e-42	0.971061008457177	0.988714924766165
chr1:1471462-1471962	MXRA8	0.457897530197849	3.96821437754712e-26	0.977585654819084	0.988714924766165
chr1:1472166-1472666	MXRA8	0.282324861750884	5.82863221834671e-10	0.782788043171159	0.988714924766165
chr1:1478523-1479023	MXRA8	-0.350631801910046	4.52119705458966e-15	0.40598218153736	0.988714924766165
chr1:1484742-1485242	MXRA8	-0.334841392491963	9.0685800737506e-14	0.590650016010247	0.988714924766165
chr1:1486169-1486669	MXRA8	-0.300828468596602	3.25488116398788e-11	0.608958203838692	0.988714924766165
chr1:1495492-1495992	MXRA8	-0.238494617866102	2.35546135410174e-07	0.727260740991882	0.988714924766165
chr1:1497466-1497966	MXRA8	-0.278833308544511	9.80804990193112e-10	0.63230114331996	0.988714924766165
chr1:1504876-1505376	MXRA8	-0.50584832219347	1.57392412738233e-32	0.919967602795201	0.988714924766165
chr1:1505379-1505879	MXRA8	0.322938793821374	7.76187742674784e-13	0.877561168559643	0.988714924766165
chr1:1510854-1511354	MXRA8	-0.455315439132776	8.22102615396565e-26	0.851505904955642	0.988714924766165
chr1:1511832-1512332	MXRA8	0.439739793280337	5.8431982657265e-24	0.979589760976437	0.988714924766165
chr1:1517208-1517708	MXRA8	-0.270595975838054	3.25094365871471e-09	0.433274943022358	0.988714924766165
chr1:1523906-1524406	MXRA8	-0.239557841346248	2.06393305611928e-07	0.553270799193837	0.988714924766165
chr1:1539560-1540060	MXRA8	0.309309164922231	8.0657379444629e-12	0.778800549999058	0.988714924766165
chr1:1540391-1540891	MXRA8	0.432100504163225	4.36639797386951e-23	0.954297338531955	0.988714924766165
chr1:1541062-1541562	MXRA8	-0.362861781591581	3.91984720187927e-16	0.809007176357575	0.988714924766165
chr1:1543384-1543884	MXRA8	-0.183195417937637	9.60683327975789e-05	0.827716562129174	0.988714924766165
chr1:1554772-1555272	MXRA8	0.51487715496536	7.45180522239213e-34	0.94685163210337	0.988714924766165
chr1:1556914-1557414	MXRA8	-0.219195939681227	2.32326685202499e-06	0.521178730858338	0.988714924766165
chr1:1567743-1568243	MXRA8	-0.259268004899377	1.57957163172299e-08	0.445359853835867	0.988714924766165
chr1:1572478-1572978	MXRA8	-0.379353665741233	1.21978319322282e-17	0.599440583149686	0.988714924766165
chr1:1574651-1575151	MXRA8	0.391269164200605	8.74164242261447e-19	0.981249175943192	0.988714924766165
chr1:1575714-1576214	MXRA8	-0.38273884357435	5.83386083731544e-18	0.735220658868735	0.988714924766165
chr1:1580340-1580840	MXRA8	-0.578980397996011	1.63274341778439e-44	0.971680699176885	0.988714924766165
chr1:1586108-1586608	MXRA8	-0.504714517894293	2.29348933625746e-32	0.759763425062628	0.988714924766165
chr1:1587043-1587543	MXRA8	-0.221284795063703	1.83152552044e-06	0.489930496694355	0.988714924766165
chr1:1596974-1597474	MXRA8	0.221449970988297	1.79725027113163e-06	0.683157220621198	0.988714924766165
chr1:1597585-1598085	MXRA8	-0.441601758523532	3.55081030160027e-24	0.821416059219077	0.988714924766165
chr1:1598921-1599421	MXRA8	-0.418064680331178	1.53756381503879e-21	0.802989207210262	0.988714924766165
chr1:1600364-1600864	MXRA8	-0.269182465267542	3.97591126871435e-09	0.716358704865231	0.988714924766165
chr1:1133281-1133781	AURKAIP1	-0.198497125830327	2.15021852399446e-05	0.669919572055527	0.888318422122814
chr1:1137531-1138031	AURKAIP1	0.255678091468091	2.56532098680146e-08	0.843016707163173	0.888318422122814
chr1:1143896-1144396	AURKAIP1	0.258105601442175	1.8498347387809e-08	0.55928876834115	0.888318422122814
chr1:1145015-1145515	AURKAIP1	0.196478118714621	2.63798146490228e-05	0.510244674238572	0.888318422122814
chr1:1150067-1150567	AURKAIP1	0.406129475661843	2.7879591588568e-20	0.845727147727487	0.888318422122814
chr1:1157315-1157815	AURKAIP1	-0.209744325429439	6.60642620002352e-06	0.965223860918046	0.888318422122814
chr1:1162527-1163027	AURKAIP1	0.258380312822459	1.78218826450105e-08	0.891584260985855	0.888318422122814
chr1:1167281-1167781	AURKAIP1	0.24275084573566	1.38217926982915e-07	0.641266881392326	0.888318422122814
chr1:1187924-1188424	AURKAIP1	-0.31435801001706	3.43725081913368e-12	0.380799005481155	0.888318422122814
chr1:1191676-1192176	AURKAIP1	0.426257654023142	1.9630447548992e-22	0.755286206701701	0.888318422122814
chr1:1201465-1201965	AURKAIP1	-0.41688918846948	2.05597979175413e-21	0.866062044414308	0.888318422122814
chr1:1207923-1208423	AURKAIP1	-0.205764672402275	1.01096466403581e-05	0.97419336610725	0.888318422122814
chr1:1208821-1209321	AURKAIP1	-0.308555069582385	9.14908865449712e-12	0.611195871239946	0.888318422122814
chr1:1212762-1213262	AURKAIP1	-0.218234474178175	2.58961962437909e-06	0.661724209376354	0.888318422122814
chr1:1215052-1215552	AURKAIP1	-0.192629598007202	3.87407775323684e-05	0.671772993539395	0.888318422122814
chr1:1222170-1222670	AURKAIP1	0.270902906429433	3.11137325937099e-09	0.615134391893165	0.888318422122814
chr1:1231301-1231801	AURKAIP1	-0.290486517407127	1.67612789566951e-10	0.842251982445236	0.888318422122814
chr1:1231836-1232336	AURKAIP1	-0.227655017539855	8.74125703330492e-07	0.99080258424215	0.888318422122814
chr1:1236853-1237353	AURKAIP1	0.505793386978235	1.60300362735639e-32	0.937215347233994	0.888318422122814
chr1:1237366-1237866	AURKAIP1	0.267549074910868	5.01180634899309e-09	0.842773728127178	0.888318422122814
chr1:1238005-1238505	AURKAIP1	0.304741562179869	1.71950934817457e-11	0.694091277240964	0.888318422122814
chr1:1239468-1239968	AURKAIP1	0.228782533489488	7.65144581073091e-07	0.762669755702473	0.888318422122814
chr1:1240755-1241255	AURKAIP1	-0.280451809748028	7.71236842699085e-10	0.666983104480986	0.888318422122814
chr1:1244179-1244679	AURKAIP1	0.191184203064241	4.46614474209289e-05	0.710314365900058	0.888318422122814
chr1:1250097-1250597	AURKAIP1	-0.228026700470392	8.36640472424095e-07	0.877649695805315	0.888318422122814
chr1:1256321-1256821	AURKAIP1	0.436005670034689	1.57113637539937e-23	0.74454238948221	0.888318422122814
[truncated: 736,993 more rows]
